# Supplementary material for: ATM aberrations in chronic lymphocytic leukemia: del(11q) rather than ATM mutations is an adverse-prognostic biomarker
Source: Leukemia. 2025 Apr 24;39(7):1650–60. doi: 10.1038/s41375-025-02615-5 (PMC12208880; doi:10.1038/s41375-025-02615-5)
Supplement: Supplementary file 2 — Supplemental tables [file 41375_2025_2615_MOESM2_ESM.xlsx]

## Sheet: Supplemental Table S1
Supplemental Table S1. Participating centers and mutational screening methods for ATM
Participating Center	n	Mutational screening method for ATM
MLL Munich Leukemia Laboratory, Germany	566	targeted gene panel (complete coding sequence)
University of Southampton (CLL4), UK	499	targeted gene panel (all exons)
Hospital Clinic Barcelona-IDIBAPS, Spain	416	WES (n=413), WGS (n=3)
Copenhagen University Hospital, Denmark	308	targeted gene panel (exons 2-63)
University of Eastern Piedmont, Italy (Novara)	292	targeted gene panel (exons 2-63)
University Hospital Salamanca, Spain	201	targeted gene panel (exons 2-63)
University of Ferrara, Italy	195	targeted gene panel (all exons)
Hospital Clínico Universitario de Valencia, Spain	169	targeted gene panel (exons 1-63)
University Clinic Heidelberg, Germany	148	WES (n=78), targeted gene panel (exons 1-63) (n=46), WGS (n=24)
Pitié-Salpêtrière hospital, France	141	targeted gene panel (all exons)
Università Vita Salute San Raffaele and IRCCS Ospedale San Raffaele, Italy	114	targeted gene panel (exons 2-63) (n=113), WES (n=1)
University Hospital Brno, Czech Republic	110	Sanger sequencing (n=7), Sanger sequencing + NGS (n=7), Resequencing Array (n=15), targeted gene panel (exons 1-63) (n=81)
Service d’hématologie biologique Hôpital Avicenne Assistance Publique des Hôpitaux de Paris Bobigny, France	91	targeted gene panel (exons 1-63)
Vall d’Hebron University Hospital, Spain	89	targeted gene panel (exons 2, 4-63)
Karolinska Institutet, Sweden	87	targeted gene panel (exons 1-62)
Hospital del Mar, Barcelona, Spain	83	targeted gene panel (all exons)
Hospital 12 Octubre, Madrid, Spain	68	targeted gene panel (all exons)
Hospital de la Santa Creu i San Pau, Barcelona, Spain	23	targeted gene panel (all exons)
G. Papanicolaou Hospital, Centre for Research and Technology Hellas, Institute of Applied Biosciences, Thessaloniki, Greece	15	WES (n=4), WGS (n=11)
Hospital General Universitario de Ciudad Real, Spain	6	targeted gene panel (all exons)
University of Navarra, Pamplona, Spain	5	targeted gene panel (exons 2-63)
Fuenlabrada Hospital, Madrid, Spain	5	targeted gene panel (all exons)

## Sheet: Supplemental Table S2
Supplemental Table S2. The classification of each variant based on hierarchical flowchart
ATM coding sequence change	ATM amino acid change	VAF (%)	Type of mutation	Flowchart category	Final classification	Analysis	Technique for ATM analysis	del(11q)	Comment
c.1A>G	p.M1V	42.51	start lost	Frameshift/nonsense variant	Predicted somatic	Tumor only	TARGETED GENE PANEL (NGS)	POSITIVE
c.2T>C	p.M1T	35.94	start lost	Frameshift/nonsense variant	Predicted somatic	Tumor only	TARGETED GENE PANEL (NGS)	POSITIVE
c.3G>A	p.M1I	12.66	start lost	Frameshift/nonsense variant	Predicted somatic	Tumor only	WHOLE EXOME (NGS)	POSITIVE
c.67C>T	p.R23*	14.98	stop gained	Frameshift/nonsense variant	Predicted somatic	Tumor only	TARGETED GENE PANEL (NGS)	POSITIVE
c.72delG	p.K24fs	79.41	frameshift	Frameshift/nonsense variant	Predicted somatic	Tumor only	TARGETED GENE PANEL (NGS)	POSITIVE
c.85A>T	p.K29*	6.92	stop gained	Frameshift/nonsense variant	Predicted somatic	Tumor only	TARGETED GENE PANEL (NGS)	POSITIVE
c.94C>T	p.R32C	44.67	missense	Confirmed germline in CLL datasets	Predicted germline/neutral	Tumor only	TARGETED GENE PANEL (NGS)	NEGATIVE
c.115A>G	p.T39A	39	missense	Confirmed germline in CLL datasets	Predicted germline/neutral	Tumor only	TARGETED GENE PANEL (NGS)	NEGATIVE
c.115A>G	p.T39A	94.23	missense	Confirmed germline in CLL datasets	Predicted germline/neutral	Tumor only	TARGETED GENE PANEL (NGS)	POSITIVE
c.119_122del	p.I40Nfs	53.77	frameshift	Frameshift/nonsense variant	Predicted somatic	Tumor only	TARGETED GENE PANEL (NGS)	NEGATIVE
c.119_122del	p.I40Nfs	80.92	frameshift	Frameshift/nonsense variant	Predicted somatic	Tumor only	TARGETED GENE PANEL (NGS)	POSITIVE
c.164dup	p.L55fs	44.12	frameshift	Frameshift/nonsense variant	Predicted somatic	Tumor only	TARGETED GENE PANEL (NGS)	NEGATIVE
c.271C>T	p.Q91*	10.06	stop gained	Frameshift/nonsense variant	Predicted somatic	Tumor only	TARGETED GENE PANEL (NGS)	NEGATIVE
c.295A>G	p.S99G	44.23	missense	GnomAD max population freq > 0.001	Predicted germline/neutral	Tumor only	TARGETED GENE PANEL (NGS)	NEGATIVE
c.477_478del	p.E158fs	35.19	frameshift	Frameshift/nonsense variant	Predicted somatic	Tumor+germline	WHOLE EXOME (NGS)	NEGATIVE
NA	p.I159fs	96.89	frameshift	Frameshift/nonsense variant	Predicted somatic	Tumor only	TARGETED GENE PANEL (NGS)	POSITIVE
c.492G>T	p.W164C	64	missense	Phred CADD > 30/Alpha Missense LP	Predicted somatic	Tumor only	TARGETED GENE PANEL (NGS)	POSITIVE
c.527T>A	p.L176Q	87.56	missense	VAF somatic	Predicted somatic	Tumor only	TARGETED GENE PANEL (NGS)	NEGATIVE
c.566G>C	p.R189T	52.33	missense	Phred CADD > 30/Alpha Missense LP	Predicted somatic	Tumor+germline	WHOLE EXOME (NGS)	NEGATIVE
c.576dup	p.A193fs	10.61	frameshift	Frameshift/nonsense variant	Predicted somatic	Tumor only	TARGETED GENE PANEL (NGS)	NEGATIVE
c.602_605delAGAC	p.Q201fs	85.25	frameshift	Frameshift/nonsense variant	Predicted somatic	Tumor only	TARGETED GENE PANEL (NGS)	POSITIVE
c.610G>A	p.G204R	44.31	missense	Confirmed germline in CLL datasets	Predicted germline/neutral	Tumor only	TARGETED GENE PANEL (NGS)	NEGATIVE
c.610G>A	p.G204R	48.18	missense	Confirmed germline in CLL datasets	Predicted germline/neutral	Tumor only	TARGETED GENE PANEL (NGS)	NEGATIVE
c.610G>A	p.G204R	53.07	missense	Confirmed germline in CLL datasets	Predicted germline/neutral	Tumor only	TARGETED GENE PANEL (NGS)	NEGATIVE
NA	p.L205fs	44.15	frameshift	Frameshift/nonsense variant	Predicted somatic	Tumor only	TARGETED GENE PANEL (NGS)	NEGATIVE
NA	p.L205fs	48.45	frameshift	Frameshift/nonsense variant	Predicted somatic	Tumor only	TARGETED GENE PANEL (NGS)	NA
c.620C>G	p.S207C	47.14	missense	Pred CADD < 15 Likely Benign/neutral	Predicted germline/neutral	Tumor only	TARGETED GENE PANEL (NGS)	NEGATIVE
c.629dup	p.L210fs	71.08	frameshift	Frameshift/nonsense variant	Predicted somatic	Tumor only	TARGETED GENE PANEL (NGS)	NEGATIVE	cnLOH on 11q
c.649A>G	p.I217V	48.43	missense	Pred CADD < 15 Likely Benign/neutral	Predicted germline/neutral	Tumor only	TARGETED GENE PANEL (NGS)	NEGATIVE
c.652C>T	p.Q218*	36.14	stop gained	Frameshift/nonsense variant	Predicted somatic	Tumor only	TARGETED GENE PANEL (NGS)	POSITIVE
c.652C>T	p.Q218*	38.22	stop gained	Frameshift/nonsense variant	Predicted somatic	Tumor only	TARGETED GENE PANEL (NGS)	NEGATIVE
c.695_696insAT	p.L233Sfs	80.57	frameshift	Frameshift/nonsense variant	Predicted somatic	Tumor only	TARGETED GENE PANEL (NGS)	POSITIVE
c.707T>G	p.L236R	37.54	missense	Phred CADD > 30/Alpha Missense LP	Predicted somatic	Tumor only	TARGETED GENE PANEL (NGS)	NA
c.742C>T	p.R248*	55.98	stop gained	Frameshift/nonsense variant	Predicted somatic	Tumor only	TARGETED GENE PANEL (NGS)	NEGATIVE
c.825del	p.E277Kfs	44.15	frameshift	Frameshift/nonsense variant	Predicted somatic	Tumor only	TARGETED GENE PANEL (NGS)	POSITIVE
c.841_845del	p.E281Ifs	30.77	frameshift	Frameshift/nonsense variant	Predicted somatic	Tumor only	WHOLE EXOME (NGS)	NEGATIVE
c.946_960dup	p.Y316_V320dup	9.12	duplication	VAF somatic	Predicted somatic	Tumor only	TARGETED GENE PANEL (NGS)	POSITIVE
c.946T>C	p.Y316H	52.73	missense	Confirmed germline in CLL datasets	Predicted germline/neutral	Tumor only	TARGETED GENE PANEL (NGS)	NEGATIVE
c.947_948delAT	p.Y316*	83.67	stop gained	Frameshift/nonsense variant	Predicted somatic	Tumor only	TARGETED GENE PANEL (NGS)	POSITIVE
c.967_968del	p.I323fs	10.53	frameshift	Frameshift/nonsense variant	Predicted somatic	Tumor only	TARGETED GENE PANEL (NGS)	POSITIVE
c.968T>G	p.I323R	17.5	missense	Phred CADD > 30/Alpha Missense LP	Predicted somatic	Tumor only	TARGETED GENE PANEL (NGS)	NEGATIVE
c.979G>T	p.G327*	5.63	stop gained	Frameshift/nonsense variant	Predicted somatic	Tumor only	TARGETED GENE PANEL (NGS)	NEGATIVE
c.998C>T	p.S333F	43.88	missense	GnomAD max population freq > 0.001	Predicted germline/neutral	Tumor only	TARGETED GENE PANEL (NGS)	NA
c.998C>T	p.S333F	47.46	missense	GnomAD max population freq > 0.001	Predicted germline/neutral	Tumor only	TARGETED GENE PANEL (NGS)	NEGATIVE
c.998C>T	p.S333F	51	missense	GnomAD max population freq > 0.001	Predicted germline/neutral	Tumor only	TARGETED GENE PANEL (NGS)	NEGATIVE
c.998C>T	p.S333F	51.18	missense	GnomAD max population freq > 0.001	Predicted germline/neutral	Tumor only	TARGETED GENE PANEL (NGS)	NEGATIVE
c.1006_1020del	p.F336_A340del	52.88	inframe deletion	VAF germline	Predicted germline/neutral	Tumor only	TARGETED GENE PANEL (NGS)	NEGATIVE
c.1009C>T	p.R337C	60.98	missense	Confirmed germline in CLL datasets	Predicted germline/neutral	Tumor only	TARGETED GENE PANEL (NGS)	NEGATIVE
c.1009C>T	p.R337C	52.83	missense	Confirmed germline in CLL datasets	Predicted germline/neutral	Tumor only	TARGETED GENE PANEL (NGS)	NEGATIVE
c.1009C>T	p.R337C	94.26	missense	Confirmed germline in CLL datasets	Predicted germline/neutral	Tumor only	TARGETED GENE PANEL (NGS)	NA
c.1048G>A	p.A350T	53.19	missense	Phred CADD > 30/Alpha Missense LP	Predicted somatic	Tumor only	TARGETED GENE PANEL (NGS)	NEGATIVE
c.1154A>G	p.K385R	65	missense	VAF somatic	Predicted somatic	Tumor+germline	WHOLE EXOME (NGS)	POSITIVE
c.1178G>A	p.W393*	16.23	stop gained	Frameshift/nonsense variant	Predicted somatic	Tumor only	TARGETED GENE PANEL (NGS)	NEGATIVE
c.1184T>C	p.V395A	5.92	missense	VAF somatic	Predicted somatic	Tumor only	TARGETED GENE PANEL (NGS)	NEGATIVE
c.1229T>C	p.V410A	27.26	missense	GnomAD max population freq > 0.001	Predicted germline/neutral	Tumor only	TARGETED GENE PANEL (NGS)	NEGATIVE
c.1229T>C	p.V410A	33.33	missense	GnomAD max population freq > 0.001	Predicted germline/neutral	Tumor only	TARGETED GENE PANEL (NGS)	POSITIVE
c.1229T>C	p.V410A	43.81	missense	GnomAD max population freq > 0.001	Predicted germline/neutral	Tumor only	TruSeq Custom Amplicon	NEGATIVE
c.1229T>C	p.V410A	45.57	missense	GnomAD max population freq > 0.001	Predicted germline/neutral	Tumor only	TruSeq Custom Amplicon	NEGATIVE
c.1229T>C	p.V410A	47.96	missense	GnomAD max population freq > 0.001	Predicted germline/neutral	Tumor only	TARGETED GENE PANEL (NGS)	NEGATIVE
c.1229T>C	p.V410A	49.57	missense	GnomAD max population freq > 0.001	Predicted germline/neutral	Tumor only	TARGETED GENE PANEL (NGS)	NEGATIVE
c.1229T>C	p.V410A	52.19	missense	GnomAD max population freq > 0.001	Predicted germline/neutral	Tumor only	TARGETED GENE PANEL (NGS)	NEGATIVE
c.1229T>C	p.V410A	52.42	missense	GnomAD max population freq > 0.001	Predicted germline/neutral	Tumor only	TARGETED GENE PANEL (NGS)	NEGATIVE
c.1229T>C	p.V410A	52.79	missense	GnomAD max population freq > 0.001	Predicted germline/neutral	Tumor only	TARGETED GENE PANEL (NGS)	NEGATIVE
c.1229T>C	p.V410A	54.01	missense	GnomAD max population freq > 0.001	Predicted germline/neutral	Tumor only	TARGETED GENE PANEL (NGS)	NEGATIVE
c.1229T>C	p.V410A	99.7	missense	GnomAD max population freq > 0.001	Predicted germline/neutral	Tumor only	TARGETED GENE PANEL (NGS)	NEGATIVE
c.1260delA	p.S421Qfs	46.94	frameshift	Frameshift/nonsense variant	Predicted somatic	Tumor only	TARGETED GENE PANEL (NGS)	POSITIVE
chr11:108121474CCTAA>C	p.P428fs	83.33	frameshift	Frameshift/nonsense variant	Predicted somatic	Tumor+germline	WHOLE GENOME (NGS)	POSITIVE
c.1283_1286delCTAA	p.N429fs	49.83	frameshift	Frameshift/nonsense variant	Predicted somatic	Tumor only	TARGETED GENE PANEL (NGS)	POSITIVE
c.1304T>A	p.L435*	21.74	stop gained	Frameshift/nonsense variant	Predicted somatic	Tumor+germline	WHOLE EXOME (NGS)	POSITIVE
c.1308_1316dup	p.M437_L439dup	7.77	duplication	VAF somatic	Predicted somatic	Tumor only	TruSeq Custom Amplicon	NEGATIVE
c.1379C>T	p.T460M	48.12	missense	Pred CADD < 15 Likely Benign/neutral	Predicted germline/neutral	Tumor only	TARGETED GENE PANEL (NGS)	NEGATIVE
c.1401_1402del	p.D467Efs	6.58	frameshift	Frameshift/nonsense variant	Predicted somatic	Tumor only	TARGETED GENE PANEL (NGS)	POSITIVE
c.1402_1403delAA	p.K468fs	6.83	frameshift	Frameshift/nonsense variant	Predicted somatic	Tumor only	TARGETED GENE PANEL (NGS)	POSITIVE
c.1402_1403delAA	p.K468fs	8.56	frameshift	Frameshift/nonsense variant	Predicted somatic	Tumor only	TARGETED GENE PANEL (NGS)	POSITIVE
c.1402_1403delAA	p.K468fs	10.45	frameshift	Frameshift/nonsense variant	Predicted somatic	Tumor only	WHOLE EXOME (NGS)	POSITIVE
c.1402_1403delAA	p.K468fs	33.46	frameshift	Frameshift/nonsense variant	Predicted somatic	Tumor only	TARGETED GENE PANEL (NGS)	NEGATIVE
c.1402_1403delAA	p.K468fs	47.89	frameshift	Frameshift/nonsense variant	Predicted somatic	Tumor only	TARGETED GENE PANEL (NGS)	NEGATIVE
c.1402_1403delAA	p.K468fs	54.76	frameshift	Frameshift/nonsense variant	Predicted somatic	Tumor only	TARGETED GENE PANEL (NGS)	POSITIVE
c.1402_1403delAA	p.K468fs	63.54	frameshift	Frameshift/nonsense variant	Predicted somatic	Tumor only	TARGETED GENE PANEL (NGS)	POSITIVE
c.1402_1403delAA	p.K468fs	70.18	frameshift	Frameshift/nonsense variant	Predicted somatic	Tumor only	TARGETED GENE PANEL (NGS)	NEGATIVE
c.1402_1403delAA	p.K468fs	79.8	frameshift	Frameshift/nonsense variant	Predicted somatic	Tumor only	TARGETED GENE PANEL (NGS)	POSITIVE
c.1402_1403delAA	p.K468fs	>20%	frameshift	Frameshift/nonsense variant	Predicted somatic	Tumor only	SANGER SEQUENCING	POSITIVE
c.1439T>G	p.L480*	84.62	stop gained	Frameshift/nonsense variant	Predicted somatic	Tumor+germline	WHOLE EXOME (NGS)	NEGATIVE	cnLOH on 11q
c.1464G>A	p.W488*	29.49	stop gained	Frameshift/nonsense variant	Predicted somatic	Tumor only	TARGETED GENE PANEL (NGS)	NEGATIVE
c.1464G>A	p.W488*	48.05	stop gained	Frameshift/nonsense variant	Predicted somatic	Tumor only	TARGETED GENE PANEL (NGS)	NEGATIVE
c.1516G>T	p.G506C	54.21	missense	GnomAD max population freq > 0.001	Predicted germline/neutral	Tumor only	TruSeq Custom Amplicon	NEGATIVE
c.1560_1561del	p.D520Efs	94.48	frameshift	Confirmed germline in CLL datasets	Predicted germline/neutral	Tumor only	TARGETED GENE PANEL (NGS)	POSITIVE
c.1561_1562delAG	p.E522Ifs	46.95	frameshift	Frameshift/nonsense variant	Predicted somatic	Tumor only	TARGETED GENE PANEL (NGS)	NA
c.1595G>A	p.C532Y	49.13	missense	GnomAD max population freq > 0.001	Predicted germline/neutral	Tumor only	TruSeq Custom Amplicon	NEGATIVE
c.1805_1806insT	p.P604Sfs	70.29	frameshift	Frameshift/nonsense variant	Predicted somatic	Tumor only	TARGETED GENE PANEL (NGS)	NEGATIVE
c.1872delG	p.M624Ifs	9.76	frameshift	Frameshift/nonsense variant	Predicted somatic	Tumor only	TARGETED GENE PANEL (NGS)	POSITIVE
c.1960C>A	p.Q654K	12.92	missense	Confirmed germline in CLL datasets	Predicted germline/neutral	Tumor only	TARGETED GENE PANEL (NGS)	POSITIVE
c.2012T>A	p.I671K	46.89	missense	Pred CADD < 15 Likely Benign/neutral	Predicted germline/neutral	Tumor only	TARGETED GENE PANEL (NGS)	NEGATIVE
c.2081T>C	p.L694P	13.07	missense	Phred CADD > 30/Alpha Missense LP	Predicted somatic	Tumor only	TARGETED GENE PANEL (NGS)	POSITIVE
c.2084_2085del	p.L695Rfs	15.55	frameshift	Frameshift/nonsense variant	Predicted somatic	Tumor only	TARGETED GENE PANEL (NGS)	NEGATIVE
c.2149C>T	p.R717W	53.89	missense	Confirmed germline in CLL datasets	Predicted germline/neutral	Tumor only	TARGETED GENE PANEL (NGS)	NEGATIVE
c.2248_2249insAGGTAGG	p.K750fs	52.5	frameshift	Frameshift/nonsense variant	Predicted somatic	Tumor only	TARGETED GENE PANEL (NGS)	NEGATIVE
c.2289T>A	p.F763L	44.3	missense	GnomAD max population freq > 0.001	Predicted germline/neutral	Tumor only	TARGETED GENE PANEL (NGS)	NEGATIVE
c.2289T>A	p.F763L	48.28	missense	GnomAD max population freq > 0.001	Predicted germline/neutral	Tumor only	TARGETED GENE PANEL (NGS)	NEGATIVE
c.2289T>A	p.F763L	49.85	missense	GnomAD max population freq > 0.001	Predicted germline/neutral	Tumor only	TARGETED GENE PANEL (NGS)	NEGATIVE
c.2289T>A	p.F763L	50.52	missense	GnomAD max population freq > 0.001	Predicted germline/neutral	Tumor only	TARGETED GENE PANEL (NGS)	NEGATIVE
c.2329_2332del	p.R777fs	19.59	frameshift	Frameshift/nonsense variant	Predicted somatic	Tumor only	SANGER SEQUENCING+NGS	NEGATIVE
c.2333A>G	p.N778S	52.49	missense	Pred CADD < 15 Likely Benign/neutral	Predicted germline/neutral	Tumor only	TARGETED GENE PANEL (NGS)	NEGATIVE
c.2386A>C	p.N796H	89.6	missense	Confirmed germline in CLL datasets	Predicted germline/neutral	Tumor only	TARGETED GENE PANEL (NGS)	POSITIVE
c.2413C>T	p.R805*	14.07	stop gained	Confirmed germline in CLL datasets	Predicted germline/neutral	Tumor only	TARGETED GENE PANEL (NGS)	POSITIVE
c.2416_2419delTTGT	p.L806*	80.87	frameshift	Frameshift/nonsense variant	Predicted somatic	Tumor only	TARGETED GENE PANEL (NGS)	POSITIVE
c.2428A>T	p.K810*	5.56	stop gained	Frameshift/nonsense variant	Predicted somatic	Tumor only	TARGETED GENE PANEL (NGS)	POSITIVE
c.2494C>T	p.R832C	21.87	missense	GnomAD max population freq > 0.001	Predicted germline/neutral	Tumor only	TARGETED GENE PANEL (NGS)	POSITIVE
c.2494C>T	p.R832C	50.8	missense	GnomAD max population freq > 0.001	Predicted germline/neutral	Tumor only	TARGETED GENE PANEL (NGS)	NEGATIVE
c.2519A>T	p.D840V	46.27	missense	Pred CADD < 15 Likely Benign/neutral	Predicted germline/neutral	Tumor only	TARGETED GENE PANEL (NGS)	NEGATIVE
c.2554C>T	p.Q852*	29.82	stop gained	Frameshift/nonsense variant	Predicted somatic	Tumor only	TARGETED GENE PANEL (NGS)	NEGATIVE
c.2566dupA	p.M855fs	9.94	frameshift	Frameshift/nonsense variant	Predicted somatic	Tumor only	TARGETED GENE PANEL (NGS)	NEGATIVE
c.2571_2572insC	p.F858Lfs	54.16	frameshift	Frameshift/nonsense variant	Predicted somatic	Tumor only	TARGETED GENE PANEL (NGS)	NEGATIVE
c.2639G>T	p.G880V	13.82	missense	VAF somatic	Predicted somatic	Tumor only	TARGETED GENE PANEL (NGS)	POSITIVE
c.2672C>A	p.S891*	32.2	stop gained	Frameshift/nonsense variant	Predicted somatic	Tumor only	TARGETED GENE PANEL (NGS)	POSITIVE
c.2689T>A	p.F897I	48.56	missense	Confirmed germline in CLL datasets	Predicted germline/neutral	Tumor only	TARGETED GENE PANEL (NGS)	NEGATIVE
c.2716T>A	p.L906M	46.2	missense	Pred CADD < 15 Likely Benign/neutral	Predicted germline/neutral	Tumor only	TARGETED GENE PANEL (NGS)	NEGATIVE
NA	p.L906fs	76.82	frameshift	Frameshift/nonsense variant	Predicted somatic	Tumor only	TARGETED GENE PANEL (NGS)	POSITIVE
c.2735A>G	p.Q912R	47.5	missense	Pred CADD < 15 Likely Benign/neutral	Predicted germline/neutral	Tumor only	TARGETED GENE PANEL (NGS)	NEGATIVE
c.2761G>A	p.A921T	9.63	missense	VAF somatic	Predicted somatic	Tumor only	TARGETED GENE PANEL (NGS)	POSITIVE
c.2796delT	p.S933Lfs	5.24	frameshift	Frameshift/nonsense variant	Predicted somatic	Tumor only	TARGETED GENE PANEL (NGS)	NEGATIVE
c.2831T>C	p.L944P	21.82	missense	Phred CADD > 30/Alpha Missense LP	Predicted somatic	Tumor only	TARGETED GENE PANEL (NGS)	NEGATIVE
c.2872G>T	p.E958*	29.46	stop gained	Frameshift/nonsense variant	Predicted somatic	Tumor only	TARGETED GENE PANEL (NGS)	NEGATIVE
c.2932T>C	p.S978P	50.95	missense	GnomAD max population freq > 0.001	Predicted germline/neutral	Tumor only	TruSeq Custom Amplicon	NEGATIVE
c.2932T>C	p.S978P	55.1	missense	GnomAD max population freq > 0.001	Predicted germline/neutral	Tumor only	TARGETED GENE PANEL (NGS)	POSITIVE
c.2932T>C	p.S978P	73.73	missense	GnomAD max population freq > 0.001	Predicted germline/neutral	Tumor only	TARGETED GENE PANEL (NGS)	NEGATIVE
c.2950C>G	p.Q984E	>20%	missense	VAF somatic	Predicted somatic	Tumor only	SANGER SEQUENCING+NGS	POSITIVE
c.3014A>G	p.N1005S	47.87	missense	GnomAD max population freq > 0.001	Predicted germline/neutral	Tumor only	TARGETED GENE PANEL (NGS)	NEGATIVE
c.3023_3024insT	p.E1009*	31.92	frameshift	Frameshift/nonsense variant	Predicted somatic	Tumor only	TARGETED GENE PANEL (NGS)	NEGATIVE
c.3024dupT	p.S1008fs	6.03	frameshift	Frameshift/nonsense variant	Predicted somatic	Tumor only	TARGETED GENE PANEL (NGS)	POSITIVE
c.3064A>T	p.I1022F	48.58	missense	VAF germline	Predicted germline/neutral	Tumor only	TARGETED GENE PANEL (NGS)	NEGATIVE
c.3146T>G	p.L1049W	29.91	missense	Phred CADD > 30/Alpha Missense LP	Predicted somatic	Tumor only	TARGETED GENE PANEL (NGS)	POSITIVE
c.3205C>A	p.P1069T	20.85	missense	VAF somatic	Predicted somatic	Tumor only	TruSeq Custom Amplicon	NEGATIVE
c.3250C>T	p.Q1084*	>20%	stop gained	Frameshift/nonsense variant	Predicted somatic	Tumor only	SANGER SEQUENCING	POSITIVE
c.3256C>T	p.R1086C	48.88	missense	Confirmed germline in CLL datasets	Predicted germline/neutral	Tumor only	TARGETED GENE PANEL (NGS)	NEGATIVE
c.3331_3334del	p.P1112*	9.52	frameshift	Frameshift/nonsense variant	Predicted somatic	Tumor only	WHOLE EXOME (NGS)	POSITIVE
c.3402G>A	p.M1134I	5.16	missense	VAF somatic	Predicted somatic	Tumor only	TruSeq Custom Amplicon	POSITIVE
c.3433_3435del	p.D1145del	8.31	inframe deletion	VAF somatic	Predicted somatic	Tumor only	TARGETED GENE PANEL (NGS)	POSITIVE
c.3446A>G	p.N1149S	47.1	missense	VAF germline	Predicted germline/neutral	Tumor only	TARGETED GENE PANEL (NGS)	NEGATIVE
c.3478G>C	p.V1160L	38.98	missense	VAF somatic	Predicted somatic	Tumor only	TARGETED GENE PANEL (NGS)	NEGATIVE
c.3613C>G	p.R1205G	45.3	missense	Pred CADD < 15 Likely Benign/neutral	Predicted germline/neutral	Tumor only	TARGETED GENE PANEL (NGS)	NEGATIVE
c.3618delA	p.E1207Kfs	15.12	frameshift	Frameshift/nonsense variant	Predicted somatic	Tumor only	TARGETED GENE PANEL (NGS)	POSITIVE
c.3661T>A	p.W1221R	49.09	missense	Phred CADD > 30/Alpha Missense LP	Predicted somatic	Tumor only	TARGETED GENE PANEL (NGS)	POSITIVE
c.3677A>G	p.D1226G	20.54	missense	VAF somatic	Predicted somatic	Tumor only	TARGETED GENE PANEL (NGS)	NEGATIVE
c.3677_3711del	p.D1226Vfs	38.52	frameshift	Frameshift/nonsense variant	Predicted somatic	Tumor only	TARGETED GENE PANEL (NGS)	POSITIVE
c.3677A>G	p.D1226G	66.89	missense	VAF somatic	Predicted somatic	Tumor only	TARGETED GENE PANEL (NGS)	POSITIVE
c.3704_3708del	p.P1235Hfs	93.65	frameshift	Frameshift/nonsense variant	Predicted somatic	Tumor only	TARGETED GENE PANEL (NGS)	NEGATIVE
c.3705_3709delTTTTA	p.L1238Kfs	15.71	frameshift	Frameshift/nonsense variant	Predicted somatic	Tumor only	TARGETED GENE PANEL (NGS)	NEGATIVE
c.3705_3709delTTTTA	p.L1238Kfs	43.08	frameshift	Frameshift/nonsense variant	Predicted somatic	Tumor only	TARGETED GENE PANEL (NGS)	NEGATIVE
c.3756T>G	p.Y1252*	36.7	stop gained	Frameshift/nonsense variant	Predicted somatic	Tumor only	TARGETED GENE PANEL (NGS)	NEGATIVE
c.3766A>G	p.I1256V	52.22	missense	Pred CADD < 15 Likely Benign/neutral	Predicted germline/neutral	Tumor only	TARGETED GENE PANEL (NGS)	NEGATIVE
c.3802delG	p.V1268fs	>20%	frameshift	Frameshift/nonsense variant	Predicted somatic	Tumor only	SANGER SEQUENCING	NEGATIVE
c.3803T>G	p.V1268G	50.1	missense	Phred CADD > 30/Alpha Missense LP	Predicted somatic	Tumor only	TARGETED GENE PANEL (NGS)	NEGATIVE
c.3820C>T	p.Q1274*	87.18	stop gained	Frameshift/nonsense variant	Predicted somatic	Tumor only	TARGETED GENE PANEL (NGS)	POSITIVE
c.3851C>A	p.T1284K	40.36	missense	Pred CADD < 15 Likely Benign/neutral	Predicted germline/neutral	Tumor only	TARGETED GENE PANEL (NGS)	NEGATIVE
c.3878A>G	p.N1293S	48.68	missense	VAF germline	Predicted germline/neutral	Tumor only	WHOLE EXOME (NGS)	NEGATIVE
c.3925G>A	p.A1309T	46.08	missense	GnomAD max population freq > 0.001	Predicted germline/neutral	Tumor only	TARGETED GENE PANEL (NGS)	NEGATIVE
c.3925G>A	p.A1309T	46.5	missense	GnomAD max population freq > 0.001	Predicted germline/neutral	Tumor only	TARGETED GENE PANEL (NGS)	NEGATIVE
c.3954_3956delCTA	p.Y1319del	36.28	inframe deletion	VAF somatic	Predicted somatic	Tumor only	TARGETED GENE PANEL (NGS)	NEGATIVE
c.3956A>G	p.Y1319C	53.15	missense	VAF germline	Predicted germline/neutral	Tumor only	TARGETED GENE PANEL (NGS)	NEGATIVE
c.3981dup	p.L1327fs	24.68	frameshift	Frameshift/nonsense variant	Predicted somatic	Tumor+germline	WHOLE EXOME (NGS)	NEGATIVE
c.4061delC	p.P1354fs	14.06	frameshift	Frameshift/nonsense variant	Predicted somatic	Tumor only	TARGETED GENE PANEL (NGS)	POSITIVE
NA	p.L1365fs	37.46	frameshift	Frameshift/nonsense variant	Predicted somatic	Tumor only	TARGETED GENE PANEL (NGS)	NEGATIVE
c.4096T>G	p.C1366G	49.87	missense	Pred CADD < 15 Likely Benign/neutral	Predicted germline/neutral	Tumor only	TARGETED GENE PANEL (NGS)	NEGATIVE
c.4129A>G	p.N1377D	13.95	missense	VAF somatic	Predicted somatic	Tumor only	TARGETED GENE PANEL (NGS)	POSITIVE
c.4129A>G	p.N1377D	16.67	missense	VAF somatic	Predicted somatic	Tumor+germline	WHOLE EXOME (NGS)	POSITIVE
c.4216G>A	p.E1406K	49.88	missense	VAF germline	Predicted germline/neutral	Tumor only	TARGETED GENE PANEL (NGS)	POSITIVE
c.4324T>C	p.Y1442H	16.54	missense	Confirmed germline in CLL datasets	Predicted germline/neutral	Tumor only	TARGETED GENE PANEL (NGS)	NEGATIVE
c.4324T>C	p.Y1442H	53.26	missense	Confirmed germline in CLL datasets	Predicted germline/neutral	Tumor only	TARGETED GENE PANEL (NGS)	NEGATIVE
c.4325A>T	p.Y1442F	54.62	missense	VAF germline	Predicted germline/neutral	Tumor only	TARGETED GENE PANEL (NGS)	NEGATIVE
c.4396C>T	p.R1466*	92.73	stop gained	Frameshift/nonsense variant	Predicted somatic	Tumor only	TruSeq Custom Amplicon	POSITIVE
c.4407_4408dup	p.I1469fs	13.89	frameshift	Frameshift/nonsense variant	Predicted somatic	Tumor+germline	WHOLE EXOME (NGS)	NEGATIVE
c.4417_4418delAT	p.I1473Sfs	19.76	frameshift	Frameshift/nonsense variant	Predicted somatic	Tumor only	TARGETED GENE PANEL (NGS)	NA
c.4424A>G	p.Y1475C	35.73	missense	GnomAD max population freq > 0.001	Predicted germline/neutral	Tumor only	TruSeq Custom Amplicon	NEGATIVE
c.4490T>A	p.L1497*	10.01	stop gained	Frameshift/nonsense variant	Predicted somatic	Tumor only	TARGETED GENE PANEL (NGS)	POSITIVE
c.4630_4633delTACT	p.Y1544*	44.28	frameshift	Frameshift/nonsense variant	Predicted somatic	Tumor only	TARGETED GENE PANEL (NGS)	NEGATIVE
c.4662C>A	p.N1554K	18.04	missense	VAF somatic	Predicted somatic	Tumor only	TARGETED GENE PANEL (NGS)	NEGATIVE
c.4673C>T	p.T1558M	48.35	missense	Confirmed germline in CLL datasets	Predicted germline/neutral	Tumor only	TARGETED GENE PANEL (NGS)	NEGATIVE
c.4709T>C	p.V1570A	49.07	missense	Confirmed germline in CLL datasets	Predicted germline/neutral	Tumor only	TARGETED GENE PANEL (NGS)	NEGATIVE
c.4709T>C	p.V1570A	52.5	missense	Confirmed germline in CLL datasets	Predicted germline/neutral	Tumor only	TARGETED GENE PANEL (NGS)	NEGATIVE
c.4724G>A	p.R1575H	>20%	missense	Confirmed germline in CLL datasets	Predicted germline/neutral	Tumor only	SANGER SEQUENCING+NGS	POSITIVE
c.4768C>T	p.L1590F	45.58	missense	Confirmed germline in CLL datasets	Predicted germline/neutral	Tumor only	TARGETED GENE PANEL (NGS)	NEGATIVE
c.4768C>T	p.L1590F	93.19	missense	Confirmed germline in CLL datasets	Predicted germline/neutral	Tumor only	TARGETED GENE PANEL (NGS)	POSITIVE
c.4768C>T	p.L1590F	95.17	missense	Confirmed germline in CLL datasets	Predicted germline/neutral	Tumor only	TARGETED GENE PANEL (NGS)	POSITIVE
c.4796_4799del	p.S1599*	NA	frameshift	Frameshift/nonsense variant	Predicted somatic	Tumor only	TARGETED GENE PANEL (NGS)	POSITIVE
c.4883T>C	p.M1628T	40.1	missense	VAF germline	Predicted germline/neutral	Tumor only	TruSeq Custom Amplicon	NEGATIVE
c.4906C>T	p.Q1636*	5.32	stop gained	Frameshift/nonsense variant	Predicted somatic	Tumor only	TARGETED GENE PANEL (NGS)	NEGATIVE
c.4972G>C	p.A1658P	69.59	missense	VAF somatic	Predicted somatic	Tumor only	TARGETED GENE PANEL (NGS)	POSITIVE
c.4972G>C	p.A1658P	45.18	missense	VAF germline	Predicted somatic	Tumor only	TARGETED GENE PANEL (NGS)	POSITIVE	Assigned somatic status
c.5022C>G	p.C1674W	12.35	missense	Phred CADD > 30/Alpha Missense LP	Predicted somatic	Tumor only	TARGETED GENE PANEL (NGS)	NEGATIVE
c.5044G>C	p.D1682H	7.4	missense	Clinvar/OncoKB P/LP	Predicted somatic	Tumor only	TARGETED GENE PANEL (NGS)	NEGATIVE
c.5071A>C	p.S1691R	31.79	missense	GnomAD max population freq > 0.001	Predicted germline/neutral	Tumor only	TARGETED GENE PANEL (NGS)	NEGATIVE
c.5071A>C	p.S1691R	49.34	missense	GnomAD max population freq > 0.001	Predicted germline/neutral	Tumor only	TARGETED GENE PANEL (NGS)	NEGATIVE
c.5071A>C	p.S1691R	77.5	missense	GnomAD max population freq > 0.001	Predicted germline/neutral	Tumor only	TARGETED GENE PANEL (NGS)	POSITIVE
c.5079_5079delT	p.D1693Efs	82.15	frameshift	Frameshift/nonsense variant	Predicted somatic	Tumor only	TARGETED GENE PANEL (NGS)	NEGATIVE
c.5167G>T	p.V1723L	51.35	missense	Pred CADD < 15 Likely Benign/neutral	Predicted germline/neutral	Tumor only	TARGETED GENE PANEL (NGS)	NEGATIVE
c.5189G>A	p.R1730Q	51.45	missense	Confirmed germline in CLL datasets	Predicted germline/neutral	Tumor only	TARGETED GENE PANEL (NGS)	NEGATIVE
c.5250G>A	p.W1750*	28.15	stop gained	Frameshift/nonsense variant	Predicted somatic	Tumor only	TARGETED GENE PANEL (NGS)	NEGATIVE
c.5392_5393insT	p.S1799Kfs	39.88	frameshift	Frameshift/nonsense variant	Predicted somatic	Tumor only	TARGETED GENE PANEL (NGS)	NEGATIVE
c.5465_5492dup	p.C1831*	53.96	stop gained	Frameshift/nonsense variant	Predicted somatic	Tumor only	TARGETED GENE PANEL (NGS)	POSITIVE
c.5514delT	p.C1838fs	23.93	frameshift	Frameshift/nonsense variant	Predicted somatic	Tumor only	TARGETED GENE PANEL (NGS)	NEGATIVE
c.5538_5541del	p.I1846Mfs	10.92	frameshift	Frameshift/nonsense variant	Predicted somatic	Tumor only	TARGETED GENE PANEL (NGS)	NEGATIVE
c.5554C>T	p.Q1852*	100	stop gained	Frameshift/nonsense variant	Predicted somatic	Tumor+germline	WHOLE GENOME (NGS)	POSITIVE
c.5557_5559delGATinsATGA	p.D1853fs	10.65	frameshift	Frameshift/nonsense variant	Predicted somatic	Tumor only	TARGETED GENE PANEL (NGS)	NEGATIVE
c.5558A>T	p.D1853V	49.83	missense	GnomAD max population freq > 0.001	Predicted germline/neutral	Tumor only	TARGETED GENE PANEL (NGS)	NEGATIVE
c.5558A>T	p.D1853V	50.76	missense	GnomAD max population freq > 0.001	Predicted germline/neutral	Tumor only	TARGETED GENE PANEL (NGS)	NEGATIVE
c.5558A>T	p.D1853V	51.15	missense	GnomAD max population freq > 0.001	Predicted germline/neutral	Tumor only	TARGETED GENE PANEL (NGS)	NA
c.5558A>T	p.D1853V	51.69	missense	GnomAD max population freq > 0.001	Predicted germline/neutral	Tumor only	TARGETED GENE PANEL (NGS)	NEGATIVE
c.5558A>T	p.D1853V	52.02	missense	GnomAD max population freq > 0.001	Predicted germline/neutral	Tumor only	TARGETED GENE PANEL (NGS)	NEGATIVE
c.5558A>T	p.D1853V	54.92	missense	GnomAD max population freq > 0.001	Predicted germline/neutral	Tumor only	TARGETED GENE PANEL (NGS)	NEGATIVE
c.5558A>T	p.D1853V	98.43	missense	GnomAD max population freq > 0.001	Predicted germline/neutral	Tumor only	TARGETED GENE PANEL (NGS)	POSITIVE
c.5558A>T	p.D1853V	52.28	missense	GnomAD max population freq > 0.001	Predicted germline/neutral	Tumor only	TARGETED GENE PANEL (NGS)	NEGATIVE
c.5558A>T	p.D1853V	57.46	missense	GnomAD max population freq > 0.001	Predicted germline/neutral	Tumor only	TARGETED GENE PANEL (NGS)	POSITIVE
c.5569delT	p.S1857fs	5.4	frameshift	Frameshift/nonsense variant	Predicted somatic	Tumor only	TARGETED GENE PANEL (NGS)	NEGATIVE
c.5612C>T	p.T1871I	46.74	missense	Confirmed germline in CLL datasets	Predicted germline/neutral	Tumor only	TARGETED GENE PANEL (NGS)	NEGATIVE
c.5614delA	p.S1872Afs	5.13	frameshift	Frameshift/nonsense variant	Predicted somatic	Tumor only	TARGETED GENE PANEL (NGS)	NEGATIVE
c.5692C>T	p.R1898*	8.91	stop gained	Frameshift/nonsense variant	Predicted somatic	Tumor only	TARGETED GENE PANEL (NGS)	POSITIVE
c.5722dupA	p.T1908fs	16.61	frameshift	Frameshift/nonsense variant	Predicted somatic	Tumor only	TARGETED GENE PANEL (NGS)	NA
c.5723_5724delCA	p.T1908fs	14	frameshift	Frameshift/nonsense variant	Predicted somatic	Tumor only	TARGETED GENE PANEL (NGS)	POSITIVE
c.5748_5750delGAG	p.M1916_R1917delinsI	>20%	inframe deletion	VAF somatic	Predicted somatic	Tumor only	SANGER SEQUENCING	NEGATIVE
c.5753G>C	p.R1918T	43.45	missense	Confirmed germline in CLL datasets	Predicted germline/neutral	Tumor only	TARGETED GENE PANEL (NGS)	NEGATIVE
c.5763delA	p.R1921Sfs	92.31	frameshift	Frameshift/nonsense variant	Predicted somatic	Tumor only	TARGETED GENE PANEL (NGS)	NEGATIVE
c.5770_5771insA	p.S1924Yfs	41.16	frameshift	Frameshift/nonsense variant	Predicted somatic	Tumor only	TARGETED GENE PANEL (NGS)	NEGATIVE
c.5812T>G	p.Y1938D	77.68	missense	Phred CADD > 30/Alpha Missense LP	Predicted somatic	Tumor only	TARGETED GENE PANEL (NGS)	POSITIVE
c.5818G>T	p.E1940*	76.42	stop gained	Frameshift/nonsense variant	Predicted somatic	Tumor only	TARGETED GENE PANEL (NGS)	POSITIVE
c.5821G>C	p.V1941L	52.08	missense	Confirmed germline in CLL datasets	Predicted germline/neutral	Tumor only	TARGETED GENE PANEL (NGS)	NEGATIVE
c.5821G>C	p.V1941L	54.66	missense	Confirmed germline in CLL datasets	Predicted germline/neutral	Tumor only	TARGETED GENE PANEL (NGS)	NEGATIVE
c.5824G>A	p.A1942T	22.31	missense	Phred CADD > 30/Alpha Missense LP	Predicted somatic	Tumor only	TARGETED GENE PANEL (NGS)	NEGATIVE
c.5830delG	p.V1944*	12.97	frameshift	Frameshift/nonsense variant	Predicted somatic	Tumor only	TARGETED GENE PANEL (NGS)	NA
c.5857A>G	p.T1953A	6.78	missense	VAF somatic	Predicted somatic	Tumor only	TARGETED GENE PANEL (NGS)	NEGATIVE
c.5857A>G	p.T1953A	8.1	missense	VAF somatic	Predicted somatic	Tumor only	TARGETED GENE PANEL (NGS)	POSITIVE
c.5857A>G	p.T1953A	10.7	missense	VAF somatic	Predicted somatic	Tumor only	TARGETED GENE PANEL (NGS)	NEGATIVE
c.5857A>G	p.T1953A	50.34	missense	VAF germline	Predicted somatic	Tumor only	TARGETED GENE PANEL (NGS)	NEGATIVE	Assigned somatic status
c.5869T>A	p.Y1957N	12.23	missense	Phred CADD > 30/Alpha Missense LP	Predicted somatic	Tumor only	TARGETED GENE PANEL (NGS)	POSITIVE
c.5882A>G	p.Y1961C	10.37	missense	Confirmed germline in CLL datasets	Predicted germline/neutral	Tumor only	TARGETED GENE PANEL (NGS)	NEGATIVE
c.5882A>G	p.Y1961C	24.83	missense	Confirmed germline in CLL datasets	Predicted germline/neutral	Tumor only	TARGETED GENE PANEL (NGS)	NEGATIVE
c.5890delA	p.K1964Rfs	45.22	frameshift	Frameshift/nonsense variant	Predicted somatic	Tumor only	TARGETED GENE PANEL (NGS)	NEGATIVE
c.5902_5912delGATGATCAAGA	p.D1968Efs	50.8	frameshift	Frameshift/nonsense variant	Predicted somatic	Tumor only	TARGETED GENE PANEL (NGS)	POSITIVE
c.5979_5983delTAAAG	p.S1993Rfs	75.11	frameshift	Frameshift/nonsense variant	Predicted somatic	Tumor only	TARGETED GENE PANEL (NGS)	POSITIVE
c.5989dup	p.E1996fs	40.82	frameshift	Frameshift/nonsense variant	Predicted somatic	Tumor+germline	WHOLE EXOME (NGS)	POSITIVE
c.6046G>C	p.D2016H	21.14	missense	Phred CADD > 30/Alpha Missense LP	Predicted somatic	Tumor only	TARGETED GENE PANEL (NGS)	POSITIVE
c.6053T>C	p.L2018S	44.7	missense	Phred CADD > 30/Alpha Missense LP	Predicted somatic	Tumor only	TARGETED GENE PANEL (NGS)	NEGATIVE
c.6053T>C	p.L2018S	100	missense	Phred CADD > 30/Alpha Missense LP	Predicted somatic	Tumor only	TARGETED GENE PANEL (NGS)	POSITIVE
c.6056A>T	p.Y2019F	14.86	missense	VAF somatic	Predicted somatic	Tumor only	TARGETED GENE PANEL (NGS)	NEGATIVE
c.6056A>G	p.Y2019C	27.27	missense	Clinvar/OncoKB P/LP	Predicted somatic	Tumor only	TARGETED GENE PANEL (NGS)	POSITIVE
c.6056A>G	p.Y2019C	39.03	missense	Clinvar/OncoKB P/LP	Predicted somatic	Tumor only	TARGETED GENE PANEL (NGS)	NEGATIVE
c.6056A>G	p.Y2019C	99.8	missense	Clinvar/OncoKB P/LP	Predicted somatic	Tumor only	TARGETED GENE PANEL (NGS)	NA
c.6059G>T	p.G2020V	40.62	missense	Phred CADD > 30/Alpha Missense LP	Predicted somatic	Tumor only	TARGETED GENE PANEL (NGS)	NEGATIVE
c.6059G>A	p.G2020D	43.86	missense	Phred CADD > 30/Alpha Missense LP	Predicted somatic	Tumor only	TARGETED GENE PANEL (NGS)	NEGATIVE
c.6067G>A	p.G2023R	48.51	missense	GnomAD max population freq > 0.001	Predicted germline/neutral	Tumor only	TARGETED GENE PANEL (NGS)	POSITIVE
c.6067G>A	p.G2023R	82.32	missense	GnomAD max population freq > 0.001	Predicted germline/neutral	Tumor only	TARGETED GENE PANEL (NGS)	POSITIVE
c.6096A>T	p.R2032S	7.38	missense	Phred CADD > 30/Alpha Missense LP	Predicted somatic	Tumor only	TARGETED GENE PANEL (NGS)	POSITIVE
c.6097C>G	p.L2033V	95.65	missense	Pred CADD < 15 Likely Benign/neutral	Predicted germline/neutral	Tumor+germline	WHOLE EXOME (NGS)	POSITIVE
c.6098T>C	p.L2033P	47.52	missense	Phred CADD > 30/Alpha Missense LP	Predicted somatic	Tumor only	TARGETED GENE PANEL (NGS)	NEGATIVE
c.6113A>G	p.H2038R	6.82	missense	VAF somatic	Predicted somatic	Tumor only	TARGETED GENE PANEL (NGS)	POSITIVE
c.6115G>A	p.E2039K	46.24	missense	Clinvar/OncoKB P/LP	Predicted somatic	Tumor only	TARGETED GENE PANEL (NGS)	NEGATIVE
c.6137_6147del	p.L2046Rfs	7	frameshift	Frameshift/nonsense variant	Predicted somatic	Tumor only	TARGETED GENE PANEL (NGS)	POSITIVE
c.6156_6163del	p.E2052Dfs	34.49	frameshift	Frameshift/nonsense variant	Predicted somatic	Tumor only	TARGETED GENE PANEL (NGS)	POSITIVE
c.6185C>T	p.A2062V	>20%	missense	Clinvar/OncoKB P/LP	Predicted somatic	Tumor only	SANGER SEQUENCING	POSITIVE
c.6212delT	p.L2071Wfs	51.95	frameshift	Frameshift/nonsense variant	Predicted somatic	Tumor only	TARGETED GENE PANEL (NGS)	NEGATIVE
c.6214G>A	p.G2072R	36.56	missense	Phred CADD > 30/Alpha Missense LP	Predicted somatic	Tumor only	TARGETED GENE PANEL (NGS)	POSITIVE
c.6239A>G	p.Y2080C	22.11	missense	VAF somatic	Predicted somatic	Tumor only	TARGETED GENE PANEL (NGS)	POSITIVE
c.6239A>G	p.Y2080C	77.14	missense	VAF somatic	Predicted somatic	Tumor+germline	WHOLE EXOME (NGS)	POSITIVE
c.6239A>G	p.Y2080C	90.18	missense	VAF somatic	Predicted somatic	Tumor only	TARGETED GENE PANEL (NGS)	POSITIVE
c.6273G>A	p.W2091*	53.68	stop gained	Frameshift/nonsense variant	Predicted somatic	Tumor+germline	WHOLE EXOME (NGS)	NEGATIVE
c.6293T>C	p.L2098P	10.38	missense	Confirmed germline in CLL datasets	Predicted germline/neutral	Tumor only	TARGETED GENE PANEL (NGS)	POSITIVE
c.6337A>G	p.T2113A	65.91	missense	Pred CADD < 15 Likely Benign/neutral	Predicted germline/neutral	Tumor+germline	WHOLE GENOME (NGS)	NEGATIVE
c.6346A>T	p.S2116C	46.2	missense	VAF germline	Predicted germline/neutral	Tumor only	TruSeq Custom Amplicon	NEGATIVE
NA	p.H2125fs	44.1	frameshift	Frameshift/nonsense variant	Predicted somatic	Tumor only	TARGETED GENE PANEL (NGS)	POSITIVE
c.6380C>G	p.S2127*	98.04	stop gained	Frameshift/nonsense variant	Predicted somatic	Tumor+germline	WHOLE EXOME (NGS)	POSITIVE
c.6394del	p.L2132Yfs	51.41	frameshift	Frameshift/nonsense variant	Predicted somatic	Tumor only	TARGETED GENE PANEL (NGS)	POSITIVE
c.6406A>T	p.R2136*	43.29	stop gained	Frameshift/nonsense variant	Predicted somatic	Tumor only	TARGETED GENE PANEL (NGS)	NEGATIVE
c.6452G>C	p.R2151T	18.7	missense	Phred CADD > 30/Alpha Missense LP	Predicted somatic	Tumor only	TARGETED GENE PANEL (NGS)	POSITIVE
c.6473T>A	p.M2158K	6.08	missense	Phred CADD > 30/Alpha Missense LP	Predicted somatic	Tumor only	TARGETED GENE PANEL (NGS)	POSITIVE
c.6486C>G	p.S2162R	87.58	missense	Phred CADD > 30/Alpha Missense LP	Predicted somatic	Tumor only	TARGETED GENE PANEL (NGS)	NEGATIVE
c.6490G>A	p.E2164K	12.83	missense	Phred CADD > 30/Alpha Missense LP	Predicted somatic	Tumor only	TARGETED GENE PANEL (NGS)	NEGATIVE
c.6490G>A	p.E2164K	47	missense	Phred CADD > 30/Alpha Missense LP	Predicted somatic	Tumor only	TARGETED GENE PANEL (NGS)	POSITIVE
c.6492G>T	p.E2164D	14.29	missense	Phred CADD > 30/Alpha Missense LP	Predicted somatic	Tumor+germline	WHOLE EXOME (NGS)	POSITIVE
c.6536T>C	p.I2179T	47.8	missense	VAF germline	Predicted germline/neutral	Tumor only	TARGETED GENE PANEL (NGS)	NEGATIVE
c.6583_6584del	p.H2195fs	26.51	frameshift	Frameshift/nonsense variant	Predicted somatic	Tumor only	TARGETED GENE PANEL (NGS)	NEGATIVE
c.6585_6586del	p.H2195fs	47.63	frameshift	Frameshift/nonsense variant	Predicted somatic	Tumor only	TARGETED GENE PANEL (NGS)	NEGATIVE
c.6602dupT	p.V2201fs	15.85	frameshift	Frameshift/nonsense variant	Predicted somatic	Tumor only	SANGER SEQUENCING+NGS	NEGATIVE
c.6778A>G	p.I2260V	22.52	missense	Pred CADD < 15 Likely Benign/neutral	Predicted germline/neutral	Tumor only	TARGETED GENE PANEL (NGS)	NEGATIVE
c.6808_6822del	p.L2270_A2274del	46.12	inframe deletion	VAF germline	Predicted germline/neutral	Tumor only	TARGETED GENE PANEL (NGS)	POSITIVE
c.6820G>A	p.A2274T	>20%	missense	Confirmed germline in CLL datasets	Predicted germline/neutral	Tumor only	SANGER SEQUENCING+NGS	POSITIVE
c.6860G>C	p.G2287A	20.51	missense	Confirmed germline in CLL datasets	Predicted germline/neutral	Tumor only	TARGETED GENE PANEL (NGS)	NEGATIVE
c.6974C>T	p.A2325V	50.71	missense	Confirmed germline in CLL datasets	Predicted germline/neutral	Tumor only	TARGETED GENE PANEL (NGS)	NEGATIVE
NA	p.L2330fs	33.11	frameshift	Frameshift/nonsense variant	Predicted somatic	Tumor only	TARGETED GENE PANEL (NGS)	POSITIVE
c.7012C>G	p.L2338V	48.66	missense	VAF germline	Predicted germline/neutral	Tumor only	TARGETED GENE PANEL (NGS)	NEGATIVE
c.7072C>T	p.Q2358*	19.69	stop gained	Frameshift/nonsense variant	Predicted somatic	Tumor only	TARGETED GENE PANEL (NGS)	POSITIVE
c.7170delA	p.A2391fs	5.88	frameshift	Frameshift/nonsense variant	Predicted somatic	Tumor only	TARGETED GENE PANEL (NGS)	NEGATIVE
c.7177T>A	p.F2393I	43.75	missense	Phred CADD > 30/Alpha Missense LP	Predicted somatic	Tumor+germline	WHOLE EXOME (NGS)	NEGATIVE
c.7179T>G	p.F2393L	84.76	missense	Phred CADD > 30/Alpha Missense LP	Predicted somatic	Tumor only	TARGETED GENE PANEL (NGS)	POSITIVE
c.7187C>G	p.T2396S	52.28	missense	Confirmed germline in CLL datasets	Predicted germline/neutral	Tumor only	TARGETED GENE PANEL (NGS)	NA
c.7202T>C	p.I2401T	43.74	missense	VAF germline	Predicted germline/neutral	Tumor only	TARGETED GENE PANEL (NGS)	NEGATIVE
c.7220C>A	p.S2407*	12	stop gained	Frameshift/nonsense variant	Predicted somatic	Tumor only	TARGETED GENE PANEL (NGS)	POSITIVE
c.7230_7231delTGinsAA	p.F2410_E2411delinsLK	13.76	protein altering	VAF somatic	Predicted somatic	Tumor only	TARGETED GENE PANEL (NGS)	NEGATIVE
NA	p.Q2414fs	21.5	frameshift	Frameshift/nonsense variant	Predicted somatic	Tumor only	TARGETED GENE PANEL (NGS)	NEGATIVE
c.7250T>C	p.L2417P	5.97	missense	Phred CADD > 30/Alpha Missense LP	Predicted somatic	Tumor only	TARGETED GENE PANEL (NGS)	NEGATIVE
c.7267G>A	p.E2423K	10.92	missense	Phred CADD > 30/Alpha Missense LP	Predicted somatic	Tumor only	TruSeq Custom Amplicon	NEGATIVE
c.7267G>A	p.E2423K	13.04	missense	Phred CADD > 30/Alpha Missense LP	Predicted somatic	Tumor+germline	WHOLE EXOME (NGS)	POSITIVE
c.7271T>G	p.V2424G	71.77	missense	Confirmed germline in CLL datasets	Predicted germline/neutral	Tumor only	TARGETED GENE PANEL (NGS)	POSITIVE
c.7271T>G	p.V2424G	81.45	missense	Confirmed germline in CLL datasets	Predicted germline/neutral	Tumor only	TARGETED GENE PANEL (NGS)	POSITIVE
c.7280T>C	p.L2427P	25	missense	Clinvar/OncoKB P/LP	Predicted somatic	Tumor+germline	WHOLE EXOME (NGS)	NEGATIVE
c.7280T>G	p.L2427R	86.43	missense	VAF somatic	Predicted somatic	Tumor only	TruSeq Custom Amplicon	NEGATIVE
c.7289A>C	p.H2430P	37.14	missense	VAF somatic	Predicted somatic	Tumor only	TARGETED GENE PANEL (NGS)	NEGATIVE
c.7305C>A	p.N2435K	95.21	missense	VAF somatic	Predicted somatic	Tumor only	TARGETED GENE PANEL (NGS)	NEGATIVE
c.7310A>G	p.Y2437C	6.06	missense	Phred CADD > 30/Alpha Missense LP	Predicted somatic	Tumor only	TARGETED GENE PANEL (NGS)	NEGATIVE
c.7310A>G	p.Y2437C	25.76	missense	Phred CADD > 30/Alpha Missense LP	Predicted somatic	Tumor only	WHOLE GENOME (NGS)	POSITIVE
c.7311C>A	p.Y2437*	23.3	stop gained	Frameshift/nonsense variant	Predicted somatic	Tumor only	TARGETED GENE PANEL (NGS)	POSITIVE
c.7313C>A	p.T2438K	72.58	missense	VAF somatic	Predicted somatic	Tumor only	TARGETED GENE PANEL (NGS)	POSITIVE
c.7318A>G	p.K2440E	45.97	missense	Phred CADD > 30/Alpha Missense LP	Predicted somatic	Tumor only	TARGETED GENE PANEL (NGS)	NEGATIVE
c.7318A>G	p.K2440E	98.08	missense	Phred CADD > 30/Alpha Missense LP	Predicted somatic	Tumor only	WHOLE EXOME (NGS)	NEGATIVE
c.7318A>G	p.K2440E	>20%	missense	Phred CADD > 30/Alpha Missense LP	Predicted somatic	Tumor only	SANGER SEQUENCING+NGS	POSITIVE
c.7325A>C	p.Q2442P	43.31	missense	Phred CADD > 30/Alpha Missense LP	Predicted somatic	Tumor only	TARGETED GENE PANEL (NGS)	POSITIVE
c.7328G>A	p.R2443Q	13.68	missense	Phred CADD > 30/Alpha Missense LP	Predicted somatic	Tumor only	TARGETED GENE PANEL (NGS)	POSITIVE
c.7328G>A	p.R2443Q	27.78	missense	Phred CADD > 30/Alpha Missense LP	Predicted somatic	Tumor+germline	WHOLE EXOME (NGS)	POSITIVE
c.7330G>A	p.E2444K	99.02	missense	Phred CADD > 30/Alpha Missense LP	Predicted somatic	Tumor only	TARGETED GENE PANEL (NGS)	POSITIVE
c.7342G>C	p.D2448H	9.71	missense	Phred CADD > 30/Alpha Missense LP	Predicted somatic	Tumor only	TARGETED GENE PANEL (NGS)	NA
c.7342G>T	p.D2448Y	52.44	missense	Phred CADD > 30/Alpha Missense LP	Predicted somatic	Tumor only	TARGETED GENE PANEL (NGS)	POSITIVE
c.7345G>A	p.E2449K	29.31	missense	VAF somatic	Predicted somatic	Tumor only	TARGETED GENE PANEL (NGS)	POSITIVE
c.7390T>C	p.C2464R	11.16	missense	Confirmed germline in CLL datasets	Predicted germline/neutral	Tumor only	TARGETED GENE PANEL (NGS)	POSITIVE
c.7390T>C	p.C2464R	57.31	missense	Confirmed germline in CLL datasets	Predicted germline/neutral	Tumor only	TARGETED GENE PANEL (NGS)	NEGATIVE
c.7396G>A	p.A2466T	31.58	missense	Phred CADD > 30/Alpha Missense LP	Predicted somatic	Tumor only	TARGETED GENE PANEL (NGS)	POSITIVE
c.7438C>T	p.H2480Y	48.7	missense	VAF germline	Predicted germline/neutral	Tumor only	TARGETED GENE PANEL (NGS)	NEGATIVE
c.7456C>T	p.R2486*	NA	stop gained	Frameshift/nonsense variant	Predicted somatic	Tumor only	TARGETED GENE PANEL (NGS)	NEGATIVE
c.7463G>A	p.C2488Y	12.5	missense	Confirmed germline in CLL datasets	Predicted germline/neutral	Tumor only	WHOLE EXOME (NGS)	POSITIVE
c.7463G>A	p.C2488Y	>20%	missense	Confirmed germline in CLL datasets	Predicted germline/neutral	Tumor only	SANGER SEQUENCING	POSITIVE
c.7468C>T	p.L2490F	52.85	missense	Phred CADD > 30/Alpha Missense LP	Predicted somatic	Tumor only	TARGETED GENE PANEL (NGS)	NEGATIVE
c.7469T>G	p.L2490R	30	missense	Phred CADD > 30/Alpha Missense LP	Predicted somatic	Tumor only	TARGETED GENE PANEL (NGS)	POSITIVE
c.7522G>A	p.G2508R	46.93	missense	Confirmed germline in CLL datasets	Predicted germline/neutral	Tumor only	TARGETED GENE PANEL (NGS)	NEGATIVE
c.7542_7543del	p.Y2514*	56.11	frameshift	Frameshift/nonsense variant	Predicted somatic	Tumor only	TARGETED GENE PANEL (NGS)	POSITIVE
c.7570G>A	p.A2524T	46.71	missense	Phred CADD > 30/Alpha Missense LP	Predicted somatic	Tumor only	TARGETED GENE PANEL (NGS)	NEGATIVE
c.7592T>C	p.M2531T	45.67	missense	Confirmed germline in CLL datasets	Predicted germline/neutral	Tumor only	TARGETED GENE PANEL (NGS)	NA
c.7615G>T	p.E2539*	30.3	stop gained	Frameshift/nonsense variant	Predicted somatic	Tumor only	TARGETED GENE PANEL (NGS)	POSITIVE
c.7671_7674delGTTT	p.F2558fs	39.68	frameshift	Frameshift/nonsense variant	Predicted somatic	Tumor only	TARGETED GENE PANEL (NGS)	NEGATIVE
NA	p.F2558fs	91.67	frameshift	Frameshift/nonsense variant	Predicted somatic	Tumor only	TARGETED GENE PANEL (NGS)	NEGATIVE
c.7794_7801delAACAGAGG	p.T2599fs	7.67	frameshift	Frameshift/nonsense variant	Predicted somatic	Tumor only	TARGETED GENE PANEL (NGS)	NEGATIVE
c.7875_7876delinsGC	p.D2625_A2626delinsEP	53.27	protein altering	Clinvar/OncoKB P/LP	Predicted somatic	Tumor only	TARGETED GENE PANEL (NGS)	NEGATIVE
c.7877C>T	p.A2626V	87.5	missense	Phred CADD > 30/Alpha Missense LP	Predicted somatic	Tumor+germline	WHOLE EXOME (NGS)	POSITIVE
c.7921C>T	p.Q2641*	47.62	stop gained	Frameshift/nonsense variant	Predicted somatic	Tumor only	TARGETED GENE PANEL (NGS)	NEGATIVE
c.7940T>A	p.I2647N	69.99	missense	Phred CADD > 30/Alpha Missense LP	Predicted somatic	Tumor only	TARGETED GENE PANEL (NGS)	POSITIVE
c.7996A>G	p.T2666A	>20%	missense	Confirmed germline in CLL datasets	Predicted germline/neutral	Tumor only	SANGER SEQUENCING	POSITIVE
c.8058T>G	p.F2686L	9.73	missense	Phred CADD > 30/Alpha Missense LP	Predicted somatic	Tumor only	TruSeq Custom Amplicon	POSITIVE
c.8083G>A	p.G2695S	74.34	missense	Phred CADD > 30/Alpha Missense LP	Predicted somatic	Tumor only	TARGETED GENE PANEL (NGS)	POSITIVE
c.8084G>A	p.G2695D	12.96	missense	Phred CADD > 30/Alpha Missense LP	Predicted somatic	Tumor only	TARGETED GENE PANEL (NGS)	POSITIVE
c.8089A>G	p.N2697D	9.88	missense	Phred CADD > 30/Alpha Missense LP	Predicted somatic	Tumor only	WHOLE EXOME (NGS)	POSITIVE
c.8095C>T	p.P2699S	26.18	missense	Phred CADD > 30/Alpha Missense LP	Predicted somatic	Tumor only	TARGETED GENE PANEL (NGS)	NEGATIVE
c.8134A>G	p.R2712G	11.67	missense	Phred CADD > 30/Alpha Missense LP	Predicted somatic	Tumor only	TARGETED GENE PANEL (NGS)	POSITIVE
c.8150A>C	p.K2717T	7.89	missense	Phred CADD > 30/Alpha Missense LP	Predicted somatic	Tumor only	TruSeq Custom Amplicon	NEGATIVE
c.8161G>A	p.D2721N	13.1	missense	Phred CADD > 30/Alpha Missense LP	Predicted somatic	Tumor only	TARGETED GENE PANEL (NGS)	NEGATIVE
c.8161G>A	p.D2721N	22.83	missense	Phred CADD > 30/Alpha Missense LP	Predicted somatic	Tumor only	TARGETED GENE PANEL (NGS)	NEGATIVE
c.8161G>A	p.D2721N	42.89	missense	Phred CADD > 30/Alpha Missense LP	Predicted somatic	Tumor only	TARGETED GENE PANEL (NGS)	NEGATIVE
c.8161G>A	p.D2721N	30.08	missense	Phred CADD > 30/Alpha Missense LP	Predicted somatic	Tumor only	TARGETED GENE PANEL (NGS)	NEGATIVE
c.8161G>A	p.D2721N	45.08	missense	Phred CADD > 30/Alpha Missense LP	Predicted somatic	Tumor only	TARGETED GENE PANEL (NGS)	NEGATIVE
c.8170C>T	p.Q2724*	20.45	stop gained	Frameshift/nonsense variant	Predicted somatic	Tumor only	TARGETED GENE PANEL (NGS)	NEGATIVE
c.8173G>A	p.D2725N	15.67	missense	Phred CADD > 30/Alpha Missense LP	Predicted somatic	Tumor only	TARGETED GENE PANEL (NGS)	POSITIVE
c.8173G>A	p.D2725N	18.78	missense	Phred CADD > 30/Alpha Missense LP	Predicted somatic	Tumor only	TARGETED GENE PANEL (NGS)	NEGATIVE
c.8173G>A	p.D2725N	24.2	missense	Phred CADD > 30/Alpha Missense LP	Predicted somatic	Tumor only	TARGETED GENE PANEL (NGS)	NEGATIVE
c.8175T>A	p.D2725E	93.29	missense	Confirmed germline in CLL datasets	Predicted germline/neutral	Tumor only	TARGETED GENE PANEL (NGS)	POSITIVE
c.8175T>A	p.D2725E	98.62	missense	Confirmed germline in CLL datasets	Predicted germline/neutral	Tumor only	TruSeq Custom Amplicon	POSITIVE
c.8180T>C	p.V2727A	95.24	missense	Phred CADD > 30/Alpha Missense LP	Predicted somatic	Tumor only	WHOLE EXOME (NGS)	POSITIVE
c.8191G>C	p.V2731L	45.23	missense	Phred CADD > 30/Alpha Missense LP	Predicted somatic	Tumor only	TARGETED GENE PANEL (NGS)	NEGATIVE
c.8196C>A	p.F2732L	26.14	missense	Phred CADD > 30/Alpha Missense LP	Predicted somatic	Tumor only	TARGETED GENE PANEL (NGS)	NEGATIVE
c.8196C>G	p.F2732L	79.28	missense	Phred CADD > 30/Alpha Missense LP	Predicted somatic	Tumor only	TARGETED GENE PANEL (NGS)	POSITIVE
c.8196C>G	p.F2732L	86.44	missense	Phred CADD > 30/Alpha Missense LP	Predicted somatic	Tumor only	TARGETED GENE PANEL (NGS)	POSITIVE
c.8196C>G	p.F2732L	59.74	missense	Phred CADD > 30/Alpha Missense LP	Predicted somatic	Tumor only	TruSeq Custom Amplicon	NEGATIVE
c.8203T>C	p.C2735R	53.85	missense	Phred CADD > 30/Alpha Missense LP	Predicted somatic	Tumor+germline	WHOLE EXOME (NGS)	POSITIVE
c.8249T>C	p.L2750S	7.96	missense	Phred CADD > 30/Alpha Missense LP	Predicted somatic	Tumor only	TARGETED GENE PANEL (NGS)	NA
c.8249T>C	p.L2750S	8.12	missense	Phred CADD > 30/Alpha Missense LP	Predicted somatic	Tumor only	TARGETED GENE PANEL (NGS)	NEGATIVE
c.8250A>T	p.L2750F	40.46	missense	Phred CADD > 30/Alpha Missense LP	Predicted somatic	Tumor only	TARGETED GENE PANEL (NGS)	NEGATIVE
c.8257_8258del	p.C2753Yfs	21.74	frameshift	Frameshift/nonsense variant	Predicted somatic	Tumor only	TARGETED GENE PANEL (NGS)	POSITIVE
c.8264_8268delATAAG	p.Y2755Cfs	46.25	frameshift	Frameshift/nonsense variant	Predicted somatic	Tumor only	TARGETED GENE PANEL (NGS)	NEGATIVE
c.8264_8268delATAAG	p.Y2755Cfs	49.81	frameshift	Frameshift/nonsense variant	Predicted somatic	Tumor only	TARGETED GENE PANEL (NGS)	NEGATIVE
c.8264A>C	p.Y2755S	NA	missense	Phred CADD > 30/Alpha Missense LP	Predicted somatic	Tumor only	TARGETED GENE PANEL (NGS)	POSITIVE
c.8293G>T	p.G2765C	19.38	missense	Phred CADD > 30/Alpha Missense LP	Predicted somatic	Tumor only	TARGETED GENE PANEL (NGS)	NEGATIVE
c.8293G>A	p.G2765S	44.89	missense	Clinvar/OncoKB P/LP	Predicted somatic	Tumor only	TARGETED GENE PANEL (NGS)	NEGATIVE
c.8293G>A	p.G2765S	47.73	missense	Clinvar/OncoKB P/LP	Predicted somatic	Tumor only	TARGETED GENE PANEL (NGS)	NEGATIVE
c.8294G>T	p.G2765V	32.2	missense	Phred CADD > 30/Alpha Missense LP	Predicted somatic	Tumor only	TARGETED GENE PANEL (NGS)	POSITIVE
c.8294G>T	p.G2765V	48.46	missense	Phred CADD > 30/Alpha Missense LP	Predicted somatic	Tumor only	TARGETED GENE PANEL (NGS)	NEGATIVE
c.8326A>G	p.I2776V	43.53	missense	VAF germline	Predicted germline/neutral	Tumor only	TARGETED GENE PANEL (NGS)	NA
c.8339T>C	p.L2780P	16.81	missense	Phred CADD > 30/Alpha Missense LP	Predicted somatic	Tumor only	TARGETED GENE PANEL (NGS)	POSITIVE
c.8368A>T	p.R2790*	15.62	stop gained	Frameshift/nonsense variant	Predicted somatic	Tumor only	SANGER SEQUENCING+NGS	POSITIVE
c.8430_8432delAAA	p.K2811del	27.91	inframe deletion	VAF somatic	Predicted somatic	Tumor only	TARGETED GENE PANEL (NGS)	NEGATIVE
c.8494C>T	p.R2832C	49.65	missense	Clinvar/OncoKB P/LP	Predicted somatic	Tumor only	TARGETED GENE PANEL (NGS)	NEGATIVE
c.8494C>T	p.R2832C	80.76	missense	Clinvar/OncoKB P/LP	Predicted somatic	Tumor only	TARGETED GENE PANEL (NGS)	POSITIVE
c.8494C>T	p.R2832C	50.7	missense	Clinvar/OncoKB P/LP	Predicted somatic	Tumor only	TARGETED GENE PANEL (NGS)	NA
c.8499C>A	p.Y2833*	72.2	stop gained	Frameshift/nonsense variant	Predicted somatic	Tumor only	TARGETED GENE PANEL (NGS)	POSITIVE
c.8510A>G	p.E2837G	33.27	missense	Phred CADD > 30/Alpha Missense LP	Predicted somatic	Tumor only	TARGETED GENE PANEL (NGS)	NEGATIVE
c.8512A>T	p.K2838*	27.33	stop gained	Frameshift/nonsense variant	Predicted somatic	Tumor only	TARGETED GENE PANEL (NGS)	NEGATIVE
c.8535G>A	p.W2845*	51.83	stop gained	Frameshift/nonsense variant	Predicted somatic	Tumor only	TruSeq Custom Amplicon	NEGATIVE
c.8550G>C	p.L2850F	15.74	missense	Phred CADD > 30/Alpha Missense LP	Predicted somatic	Tumor+germline	WHOLE EXOME (NGS)	POSITIVE
c.8556_8557dupTA	p.T2853fs	19.71	frameshift	Frameshift/nonsense variant	Predicted somatic	Tumor only	TARGETED GENE PANEL (NGS)	NEGATIVE
c.8560C>T	p.R2854C	46.67	missense	Confirmed germline in CLL datasets	Predicted germline/neutral	Tumor only	TARGETED GENE PANEL (NGS)	NEGATIVE
c.8584G>A	p.V2862I	12.92	missense	Phred CADD > 30/Alpha Missense LP	Predicted somatic	Tumor only	TARGETED GENE PANEL (NGS)	POSITIVE
c.8609A>T	p.D2870V	35.01	missense	Phred CADD > 30/Alpha Missense LP	Predicted somatic	Tumor only	TARGETED GENE PANEL (NGS)	NEGATIVE
c.8624A>G	p.N2875S	15.19	missense	Phred CADD > 30/Alpha Missense LP	Predicted somatic	Tumor+germline	WHOLE EXOME (NGS)	NEGATIVE
c.8631G>C	p.L2877F	44.89	missense	Phred CADD > 30/Alpha Missense LP	Predicted somatic	Tumor only	TARGETED GENE PANEL (NGS)	NEGATIVE
c.8654T>C	p.L2885P	91.23	missense	Phred CADD > 30/Alpha Missense LP	Predicted somatic	Tumor only	TARGETED GENE PANEL (NGS)	POSITIVE
c.8663T>C	p.I2888T	58.07	missense	Clinvar/OncoKB P/LP	Predicted somatic	Tumor only	TARGETED GENE PANEL (NGS)	POSITIVE
c.8663T>C	p.I2888T	75.94	missense	Clinvar/OncoKB P/LP	Predicted somatic	Tumor only	TARGETED GENE PANEL (NGS)	POSITIVE
c.8664A>G	p.I2888M	17.42	missense	Phred CADD > 30/Alpha Missense LP	Predicted somatic	Tumor only	TARGETED GENE PANEL (NGS)	NEGATIVE
c.8664A>G	p.I2888M	31.43	missense	Phred CADD > 30/Alpha Missense LP	Predicted somatic	Tumor only	TARGETED GENE PANEL (NGS)	POSITIVE
c.8668C>G	p.L2890V	23.68	missense	Clinvar/OncoKB P/LP	Predicted somatic	Tumor only	TARGETED GENE PANEL (NGS)	NEGATIVE
c.8668C>G	p.L2890V	43.33	missense	Clinvar/OncoKB P/LP	Predicted somatic	Tumor only	WHOLE EXOME (NGS)	NEGATIVE
c.8668C>G	p.L2890V	91.04	missense	Clinvar/OncoKB P/LP	Predicted somatic	Tumor only	TARGETED GENE PANEL (NGS)	NEGATIVE
c.8672G>A	p.G2891D	16.28	missense	Phred CADD > 30/Alpha Missense LP	Predicted somatic	Tumor only	TARGETED GENE PANEL (NGS)	POSITIVE
c.8672G>A	p.G2891D	42.18	missense	Phred CADD > 30/Alpha Missense LP	Predicted somatic	Tumor only	TARGETED GENE PANEL (NGS)	NEGATIVE
c.8707C>T	p.P2903S	23.06	missense	Phred CADD > 30/Alpha Missense LP	Predicted somatic	Tumor only	TARGETED GENE PANEL (NGS)	NEGATIVE
c.8734A>G	p.R2912G	48.18	missense	Confirmed germline in CLL datasets	Predicted germline/neutral	Tumor only	TARGETED GENE PANEL (NGS)	NEGATIVE
c.8810T>C	p.V2937A	75.14	missense	VAF somatic	Predicted germline/neutral	Tumor only	TARGETED GENE PANEL (NGS)	POSITIVE	Assigned germline status
c.8810T>C	p.V2937A	48.96	missense	VAF germline	Predicted germline/neutral	Tumor only	TARGETED GENE PANEL (NGS)	NEGATIVE
c.8839A>T	p.T2947S	33.12	missense	Clinvar/OncoKB P/LP	Predicted somatic	Tumor only	TARGETED GENE PANEL (NGS)	NEGATIVE
c.8840C>A	p.T2947N	6.67	missense	Phred CADD > 30/Alpha Missense LP	Predicted somatic	Tumor only	TARGETED GENE PANEL (NGS)	NEGATIVE
c.8851G>A	p.V2951I	15.15	missense	Phred CADD > 30/Alpha Missense LP	Predicted somatic	Tumor+germline	WHOLE EXOME (NGS)	NEGATIVE
c.8851G>A	p.V2951I	27.09	missense	Phred CADD > 30/Alpha Missense LP	Predicted somatic	Tumor only	TARGETED GENE PANEL (NGS)	POSITIVE
c.8851G>T	p.V2951F	44.25	missense	Phred CADD > 30/Alpha Missense LP	Predicted somatic	Tumor only	TARGETED GENE PANEL (NGS)	NEGATIVE
c.8854C>G	p.L2952V	91.67	missense	Phred CADD > 30/Alpha Missense LP	Predicted somatic	Tumor+germline	WHOLE EXOME (NGS)	POSITIVE
c.8861A>G	p.Y2954C	7.77	missense	VAF somatic	Predicted somatic	Tumor only	TARGETED GENE PANEL (NGS)	POSITIVE
c.8874_8877del	p.D2959Gfs	19.48	frameshift	Frameshift/nonsense variant	Predicted somatic	Tumor only	TARGETED GENE PANEL (NGS)	NEGATIVE
c.8948C>T	p.T2983I	47.55	missense	Confirmed germline in CLL datasets	Predicted germline/neutral	Tumor only	TARGETED GENE PANEL (NGS)	NEGATIVE
c.9002G>A	p.S3001N	40.35	missense	Confirmed germline in CLL datasets	Predicted germline/neutral	Tumor only	TruSeq Custom Amplicon	NEGATIVE
c.9010A>G	p.K3004E	14.3	missense	VAF somatic	Predicted somatic	Tumor only	TARGETED GENE PANEL (NGS)	NEGATIVE
c.9016G>C	p.A3006P	29.32	missense	Phred CADD > 30/Alpha Missense LP	Predicted somatic	Tumor only	TARGETED GENE PANEL (NGS)	NEGATIVE
c.9016G>A	p.A3006T	42.16	missense	Phred CADD > 30/Alpha Missense LP	Predicted somatic	Tumor only	TARGETED GENE PANEL (NGS)	POSITIVE
c.9016G>A	p.A3006T	66.42	missense	Phred CADD > 30/Alpha Missense LP	Predicted somatic	Tumor only	TARGETED GENE PANEL (NGS)	POSITIVE
c.9017C>T	p.A3006V	13.42	missense	Phred CADD > 30/Alpha Missense LP	Predicted somatic	Tumor only	TARGETED GENE PANEL (NGS)	NEGATIVE
c.9022C>T	p.R3008C	7.3	missense	Clinvar/OncoKB P/LP	Predicted somatic	Tumor only	TARGETED GENE PANEL (NGS)	NEGATIVE
c.9022C>A	p.R3008S	8.08	missense	Phred CADD > 30/Alpha Missense LP	Predicted somatic	Tumor only	TARGETED GENE PANEL (NGS)	POSITIVE
c.9022C>T	p.R3008C	43.05	missense	Clinvar/OncoKB P/LP	Predicted somatic	Tumor only	TARGETED GENE PANEL (NGS)	NEGATIVE
c.9022C>T	p.R3008C	41.51	missense	Clinvar/OncoKB P/LP	Predicted somatic	Tumor only	TARGETED GENE PANEL (NGS)	NEGATIVE
c.9022C>T	p.R3008C	47.73	missense	Clinvar/OncoKB P/LP	Predicted somatic	Tumor only	TARGETED GENE PANEL (NGS)	NEGATIVE
c.9022C>T	p.R3008C	88.09	missense	Clinvar/OncoKB P/LP	Predicted somatic	Tumor only	TARGETED GENE PANEL (NGS)	NEGATIVE
c.9022C>T	p.R3008C	91.98	missense	Clinvar/OncoKB P/LP	Predicted somatic	Tumor only	TARGETED GENE PANEL (NGS)	NEGATIVE
c.9022C>T	p.R3008C	>20%	missense	Clinvar/OncoKB P/LP	Predicted somatic	Tumor only	SANGER SEQUENCING	NEGATIVE
c.9022C>A	p.R3008S	56.58	missense	Phred CADD > 30/Alpha Missense LP	Predicted somatic	Tumor only	TARGETED GENE PANEL (NGS)	NEGATIVE
c.9023G>A	p.R3008H	12.29	missense	Clinvar/OncoKB P/LP	Predicted somatic	Tumor only	TARGETED GENE PANEL (NGS)	POSITIVE
c.9023G>T	p.R3008L	12.58	missense	Clinvar/OncoKB P/LP	Predicted somatic	Tumor only	TARGETED GENE PANEL (NGS)	NEGATIVE
c.9023G>A	p.R3008H	36.19	missense	Clinvar/OncoKB P/LP	Predicted somatic	Tumor only	TARGETED GENE PANEL (NGS)	POSITIVE
c.9023G>A	p.R3008H	34.93	missense	Clinvar/OncoKB P/LP	Predicted somatic	Tumor only	TARGETED GENE PANEL (NGS)	NEGATIVE
c.9032T>A	p.M3011K	44.1	missense	VAF germline	Predicted germline/neutral	Tumor only	TARGETED GENE PANEL (NGS)	NEGATIVE
c.9032T>G	p.M3011R	84.31	missense	VAF somatic	Predicted somatic	Tumor only	TARGETED GENE PANEL (NGS)	NEGATIVE
c.9032T>G	p.M3011R	50.04	missense	VAF germline	Predicted somatic	Tumor only	TARGETED GENE PANEL (NGS)	NEGATIVE	Assigned somatic status
c.9086G>A	p.G3029D	50.53	missense	Confirmed germline in CLL datasets	Predicted germline/neutral	Tumor only	TARGETED GENE PANEL (NGS)	NEGATIVE
c.9119T>C	p.I3040T	32.6	missense	Confirmed germline in CLL datasets	Predicted germline/neutral	Tumor only	TARGETED GENE PANEL (NGS)	NEGATIVE

## Sheet: Supplemental Table S3
Supplemental Table S3. Frequency of each ATM mutation in the cohort
Amino acid change	Type of mutation	n	Flowchart classification	Comment
p.V410A	missense	11	Predicted germline/neutral
p.K468fs	frameshift	10	Predicted somatic
p.D1853V	missense	9	Predicted germline/neutral
p.R3008C	missense	7	Predicted somatic
p.D2721N	missense	5	Predicted somatic
p.F2732L	missense	4	Predicted somatic
p.F763L	missense	4	Predicted germline/neutral
p.S333F	missense	4	Predicted germline/neutral
p.T1953A	missense	4	Predicted somatic&Predicted germline/neutral	Assigned somatic status after manual inspection
p.D2725N	missense	3	Predicted somatic
p.G204R	missense	3	Predicted germline/neutral
p.K2440E	missense	3	Predicted somatic
p.L1590F	missense	3	Predicted germline/neutral
p.L2890V	missense	3	Predicted somatic
p.R2832C	missense	3	Predicted somatic
p.R3008H	missense	3	Predicted somatic
p.R337C	missense	3	Predicted germline/neutral
p.S1691R	missense	3	Predicted germline/neutral
p.S978P	missense	3	Predicted germline/neutral
p.Y2019C	missense	3	Predicted somatic
p.Y2080C	missense	3	Predicted somatic
p.A1309T	missense	2	Predicted germline/neutral
p.A1658P	missense	2	Predicted somatic&Predicted germline/neutral	Assigned somatic status after manual inspection
p.A3006T	missense	2	Predicted somatic
p.C2464R	missense	2	Predicted germline/neutral
p.C2488Y	missense	2	Predicted germline/neutral
p.D1226G	missense	2	Predicted somatic
p.D2725E	missense	2	Predicted germline/neutral
p.E2164K	missense	2	Predicted somatic
p.E2423K	missense	2	Predicted somatic
p.F2558fs	frameshift	2	Predicted somatic
p.G2023R	missense	2	Predicted germline/neutral
p.G2765S	missense	2	Predicted somatic
p.G2765V	missense	2	Predicted somatic
p.G2891D	missense	2	Predicted somatic
p.H2195fs	frameshift	2	Predicted somatic
p.I2888M	missense	2	Predicted somatic
p.I2888T	missense	2	Predicted somatic
p.I40Nfs	frameshift	2	Predicted somatic
p.L1238Kfs	frameshift	2	Predicted somatic
p.L2018S	missense	2	Predicted somatic
p.L205fs	frameshift	2	Predicted somatic
p.L2750S	missense	2	Predicted somatic
p.M3011R	missense	2	Predicted somatic&Predicted germline/neutral	Assigned somatic status after manual inspection
p.N1377D	missense	2	Predicted somatic
p.Q218*	stop gained	2	Predicted somatic
p.R2443Q	missense	2	Predicted somatic
p.R3008S	missense	2	Predicted somatic
p.R832C	missense	2	Predicted germline/neutral
p.T1908fs	frameshift	2	Predicted somatic
p.T39A	missense	2	Predicted germline/neutral
p.V1570A	missense	2	Predicted germline/neutral
p.V1941L	missense	2	Predicted germline/neutral
p.V2424G	missense	2	Predicted germline/neutral
p.V2937A	missense	2	Predicted somatic&Predicted germline/neutral	Assigned germline status after manual inspection
p.V2951I	missense	2	Predicted somatic
p.W488*	stop gained	2	Predicted somatic
p.Y1442H	missense	2	Predicted germline/neutral
p.Y1961C	missense	2	Predicted germline/neutral
p.Y2437C	missense	2	Predicted somatic
p.Y2755Cfs	frameshift	2	Predicted somatic
p.A193fs	frameshift	1	Predicted somatic
p.A1942T	missense	1	Predicted somatic
p.A2062V	missense	1	Predicted somatic
p.A2274T	missense	1	Predicted germline/neutral
p.A2325V	missense	1	Predicted germline/neutral
p.A2391fs	frameshift	1	Predicted somatic
p.A2466T	missense	1	Predicted somatic
p.A2524T	missense	1	Predicted somatic
p.A2626V	missense	1	Predicted somatic
p.A3006P	missense	1	Predicted somatic
p.A3006V	missense	1	Predicted somatic
p.A350T	missense	1	Predicted somatic
p.A921T	missense	1	Predicted somatic
p.C1366G	missense	1	Predicted germline/neutral
p.C1674W	missense	1	Predicted somatic
p.C1831*	stop gained	1	Predicted somatic
p.C1838fs	frameshift	1	Predicted somatic
p.C2735R	missense	1	Predicted somatic
p.C2753Yfs	frameshift	1	Predicted somatic
p.C532Y	missense	1	Predicted germline/neutral
p.D1145del	inframe deletion	1	Predicted somatic
p.D1226Vfs	frameshift	1	Predicted somatic
p.D1682H	missense	1	Predicted somatic
p.D1693Efs	frameshift	1	Predicted somatic
p.D1853fs	frameshift	1	Predicted somatic
p.D1968Efs	frameshift	1	Predicted somatic
p.D2016H	missense	1	Predicted somatic
p.D2448H	missense	1	Predicted somatic
p.D2448Y	missense	1	Predicted somatic
p.D2625_A2626delinsEP	protein altering	1	Predicted somatic
p.D2870V	missense	1	Predicted somatic
p.D2959Gfs	frameshift	1	Predicted somatic
p.D467Efs	frameshift	1	Predicted somatic
p.D520Efs	frameshift	1	Predicted germline/neutral
p.D840V	missense	1	Predicted germline/neutral
p.E1009*	frameshift	1	Predicted somatic
p.E1207Kfs	frameshift	1	Predicted somatic
p.E1406K	missense	1	Predicted germline/neutral
p.E158fs	frameshift	1	Predicted somatic
p.E1940*	stop gained	1	Predicted somatic
p.E1996fs	frameshift	1	Predicted somatic
p.E2039K	missense	1	Predicted somatic
p.E2052Dfs	frameshift	1	Predicted somatic
p.E2164D	missense	1	Predicted somatic
p.E2444K	missense	1	Predicted somatic
p.E2449K	missense	1	Predicted somatic
p.E2539*	stop gained	1	Predicted somatic
p.E277Kfs	frameshift	1	Predicted somatic
p.E281Ifs	frameshift	1	Predicted somatic
p.E2837G	missense	1	Predicted somatic
p.E522Ifs	frameshift	1	Predicted somatic
p.E958*	stop gained	1	Predicted somatic
p.F2393I	missense	1	Predicted somatic
p.F2393L	missense	1	Predicted somatic
p.F2410_E2411delinsLK	protein altering	1	Predicted somatic
p.F2686L	missense	1	Predicted somatic
p.F336_A340del	inframe deletion	1	Predicted germline/neutral
p.F858Lfs	frameshift	1	Predicted somatic
p.F897I	missense	1	Predicted germline/neutral
p.G2020D	missense	1	Predicted somatic
p.G2020V	missense	1	Predicted somatic
p.G2072R	missense	1	Predicted somatic
p.G2287A	missense	1	Predicted germline/neutral
p.G2508R	missense	1	Predicted germline/neutral
p.G2695D	missense	1	Predicted somatic
p.G2695S	missense	1	Predicted somatic
p.G2765C	missense	1	Predicted somatic
p.G3029D	missense	1	Predicted germline/neutral
p.G327*	stop gained	1	Predicted somatic
p.G506C	missense	1	Predicted germline/neutral
p.G880V	missense	1	Predicted somatic
p.H2038R	missense	1	Predicted somatic
p.H2125fs	frameshift	1	Predicted somatic
p.H2430P	missense	1	Predicted somatic
p.H2480Y	missense	1	Predicted germline/neutral
p.I1022F	missense	1	Predicted germline/neutral
p.I1256V	missense	1	Predicted germline/neutral
p.I1469fs	frameshift	1	Predicted somatic
p.I1473Sfs	frameshift	1	Predicted somatic
p.I159fs	frameshift	1	Predicted somatic
p.I1846Mfs	frameshift	1	Predicted somatic
p.I2179T	missense	1	Predicted germline/neutral
p.I217V	missense	1	Predicted germline/neutral
p.I2260V	missense	1	Predicted germline/neutral
p.I2401T	missense	1	Predicted germline/neutral
p.I2647N	missense	1	Predicted somatic
p.I2776V	missense	1	Predicted germline/neutral
p.I3040T	missense	1	Predicted germline/neutral
p.I323fs	frameshift	1	Predicted somatic
p.I323R	missense	1	Predicted somatic
p.I671K	missense	1	Predicted germline/neutral
p.K1964Rfs	frameshift	1	Predicted somatic
p.K24fs	frameshift	1	Predicted somatic
p.K2717T	missense	1	Predicted somatic
p.K2811del	inframe deletion	1	Predicted somatic
p.K2838*	stop gained	1	Predicted somatic
p.K29*	stop gained	1	Predicted somatic
p.K3004E	missense	1	Predicted somatic
p.K385R	missense	1	Predicted somatic
p.K750fs	frameshift	1	Predicted somatic
p.K810*	stop gained	1	Predicted somatic
p.L1049W	missense	1	Predicted somatic
p.L1327fs	frameshift	1	Predicted somatic
p.L1365fs	frameshift	1	Predicted somatic
p.L1497*	stop gained	1	Predicted somatic
p.L176Q	missense	1	Predicted somatic
p.L2033P	missense	1	Predicted somatic
p.L2033V	missense	1	Predicted germline/neutral
p.L2046Rfs	frameshift	1	Predicted somatic
p.L2071Wfs	frameshift	1	Predicted somatic
p.L2098P	missense	1	Predicted germline/neutral
p.L210fs	frameshift	1	Predicted somatic
p.L2132Yfs	frameshift	1	Predicted somatic
p.L2270_A2274del	inframe deletion	1	Predicted germline/neutral
p.L2330fs	frameshift	1	Predicted somatic
p.L2338V	missense	1	Predicted germline/neutral
p.L233Sfs	frameshift	1	Predicted somatic
p.L236R	missense	1	Predicted somatic
p.L2417P	missense	1	Predicted somatic
p.L2427P	missense	1	Predicted somatic
p.L2427R	missense	1	Predicted somatic
p.L2490F	missense	1	Predicted somatic
p.L2490R	missense	1	Predicted somatic
p.L2750F	missense	1	Predicted somatic
p.L2780P	missense	1	Predicted somatic
p.L2850F	missense	1	Predicted somatic
p.L2877F	missense	1	Predicted somatic
p.L2885P	missense	1	Predicted somatic
p.L2952V	missense	1	Predicted somatic
p.L435*	stop gained	1	Predicted somatic
p.L480*	stop gained	1	Predicted somatic
p.L55fs	frameshift	1	Predicted somatic
p.L694P	missense	1	Predicted somatic
p.L695Rfs	frameshift	1	Predicted somatic
p.L806*	frameshift	1	Predicted somatic
p.L906fs	frameshift	1	Predicted somatic
p.L906M	missense	1	Predicted germline/neutral
p.L944P	missense	1	Predicted somatic
p.M1134I	missense	1	Predicted somatic
p.M1628T	missense	1	Predicted germline/neutral
p.M1916_R1917delinsI	inframe deletion	1	Predicted somatic
p.M1I	start lost	1	Predicted somatic
p.M1T	start lost	1	Predicted somatic
p.M1V	start lost	1	Predicted somatic
p.M2158K	missense	1	Predicted somatic
p.M2531T	missense	1	Predicted germline/neutral
p.M3011K	missense	1	Predicted germline/neutral
p.M437_L439dup	duplication	1	Predicted somatic
p.M624Ifs	frameshift	1	Predicted somatic
p.M855fs	frameshift	1	Predicted somatic
p.N1005S	missense	1	Predicted germline/neutral
p.N1149S	missense	1	Predicted germline/neutral
p.N1293S	missense	1	Predicted germline/neutral
p.N1554K	missense	1	Predicted somatic
p.N2435K	missense	1	Predicted somatic
p.N2697D	missense	1	Predicted somatic
p.N2875S	missense	1	Predicted somatic
p.N429fs	frameshift	1	Predicted somatic
p.N778S	missense	1	Predicted germline/neutral
p.N796H	missense	1	Predicted germline/neutral
p.P1069T	missense	1	Predicted somatic
p.P1112*	frameshift	1	Predicted somatic
p.P1235Hfs	frameshift	1	Predicted somatic
p.P1354fs	frameshift	1	Predicted somatic
p.P2699S	missense	1	Predicted somatic
p.P2903S	missense	1	Predicted somatic
p.P428fs	frameshift	1	Predicted somatic
p.P604Sfs	frameshift	1	Predicted somatic
p.Q1084*	stop gained	1	Predicted somatic
p.Q1274*	stop gained	1	Predicted somatic
p.Q1636*	stop gained	1	Predicted somatic
p.Q1852*	stop gained	1	Predicted somatic
p.Q201fs	frameshift	1	Predicted somatic
p.Q2358*	stop gained	1	Predicted somatic
p.Q2414fs	frameshift	1	Predicted somatic
p.Q2442P	missense	1	Predicted somatic
p.Q2641*	stop gained	1	Predicted somatic
p.Q2724*	stop gained	1	Predicted somatic
p.Q654K	missense	1	Predicted germline/neutral
p.Q852*	stop gained	1	Predicted somatic
p.Q91*	stop gained	1	Predicted somatic
p.Q912R	missense	1	Predicted germline/neutral
p.Q984E	missense	1	Predicted somatic
p.R1086C	missense	1	Predicted germline/neutral
p.R1205G	missense	1	Predicted germline/neutral
p.R1466*	stop gained	1	Predicted somatic
p.R1575H	missense	1	Predicted germline/neutral
p.R1730Q	missense	1	Predicted germline/neutral
p.R1898*	stop gained	1	Predicted somatic
p.R189T	missense	1	Predicted somatic
p.R1918T	missense	1	Predicted germline/neutral
p.R1921Sfs	frameshift	1	Predicted somatic
p.R2032S	missense	1	Predicted somatic
p.R2136*	stop gained	1	Predicted somatic
p.R2151T	missense	1	Predicted somatic
p.R23*	stop gained	1	Predicted somatic
p.R248*	stop gained	1	Predicted somatic
p.R2486*	stop gained	1	Predicted somatic
p.R2712G	missense	1	Predicted somatic
p.R2790*	stop gained	1	Predicted somatic
p.R2854C	missense	1	Predicted germline/neutral
p.R2912G	missense	1	Predicted germline/neutral
p.R3008L	missense	1	Predicted somatic
p.R32C	missense	1	Predicted germline/neutral
p.R717W	missense	1	Predicted germline/neutral
p.R777fs	frameshift	1	Predicted somatic
p.R805*	stop gained	1	Predicted germline/neutral
p.S1008fs	frameshift	1	Predicted somatic
p.S1599*	frameshift	1	Predicted somatic
p.S1799Kfs	frameshift	1	Predicted somatic
p.S1857fs	frameshift	1	Predicted somatic
p.S1872Afs	frameshift	1	Predicted somatic
p.S1924Yfs	frameshift	1	Predicted somatic
p.S1993Rfs	frameshift	1	Predicted somatic
p.S207C	missense	1	Predicted germline/neutral
p.S2116C	missense	1	Predicted germline/neutral
p.S2127*	stop gained	1	Predicted somatic
p.S2162R	missense	1	Predicted somatic
p.S2407*	stop gained	1	Predicted somatic
p.S3001N	missense	1	Predicted germline/neutral
p.S421Qfs	frameshift	1	Predicted somatic
p.S891*	stop gained	1	Predicted somatic
p.S933Lfs	frameshift	1	Predicted somatic
p.S99G	missense	1	Predicted germline/neutral
p.T1284K	missense	1	Predicted germline/neutral
p.T1558M	missense	1	Predicted germline/neutral
p.T1871I	missense	1	Predicted germline/neutral
p.T2113A	missense	1	Predicted germline/neutral
p.T2396S	missense	1	Predicted germline/neutral
p.T2438K	missense	1	Predicted somatic
p.T2599fs	frameshift	1	Predicted somatic
p.T2666A	missense	1	Predicted germline/neutral
p.T2853fs	frameshift	1	Predicted somatic
p.T2947N	missense	1	Predicted somatic
p.T2947S	missense	1	Predicted somatic
p.T2983I	missense	1	Predicted germline/neutral
p.T460M	missense	1	Predicted germline/neutral
p.V1160L	missense	1	Predicted somatic
p.V1268fs	frameshift	1	Predicted somatic
p.V1268G	missense	1	Predicted somatic
p.V1723L	missense	1	Predicted germline/neutral
p.V1944*	frameshift	1	Predicted somatic
p.V2201fs	frameshift	1	Predicted somatic
p.V2727A	missense	1	Predicted somatic
p.V2731L	missense	1	Predicted somatic
p.V2862I	missense	1	Predicted somatic
p.V2951F	missense	1	Predicted somatic
p.V395A	missense	1	Predicted somatic
p.W1221R	missense	1	Predicted somatic
p.W164C	missense	1	Predicted somatic
p.W1750*	stop gained	1	Predicted somatic
p.W2091*	stop gained	1	Predicted somatic
p.W2845*	stop gained	1	Predicted somatic
p.W393*	stop gained	1	Predicted somatic
p.Y1252*	stop gained	1	Predicted somatic
p.Y1319C	missense	1	Predicted germline/neutral
p.Y1319del	inframe deletion	1	Predicted somatic
p.Y1442F	missense	1	Predicted germline/neutral
p.Y1475C	missense	1	Predicted germline/neutral
p.Y1544*	frameshift	1	Predicted somatic
p.Y1938D	missense	1	Predicted somatic
p.Y1957N	missense	1	Predicted somatic
p.Y2019F	missense	1	Predicted somatic
p.Y2437*	stop gained	1	Predicted somatic
p.Y2514*	frameshift	1	Predicted somatic
p.Y2755S	missense	1	Predicted somatic
p.Y2833*	stop gained	1	Predicted somatic
p.Y2954C	missense	1	Predicted somatic
p.Y316_V320dup	duplication	1	Predicted somatic
p.Y316*	stop gained	1	Predicted somatic
p.Y316H	missense	1	Predicted germline/neutral
